# Supplementary material for: Differential Anti-Inflammatory Effects of Electrostimulation in a Standardized Setting
Source: Int J Mol Sci. 2024 Sep 11;25(18):9808. doi: 10.3390/ijms25189808 (PMC11432240; doi:10.3390/ijms25189808)
Supplement: Supplementary file 1 [file ijms-25-09808-s001.zip]

Archive with 2 entries (2 files):
- Supplementary Materials_review.pdf
- Supplementary Tables.xlsx
