# Supplementary material for: Differential Anti-Inflammatory Effects of Electrostimulation in a Standardized Setting
Source: Int J Mol Sci. 2024 Sep 11;25(18):9808. doi: 10.3390/ijms25189808 (PMC11432240; doi:10.3390/ijms25189808)
Supplement: Supplementary file 1 [file ijms-25-09808-s001.zip › Supplementary Tables.xlsx]

## Sheet: Readme
Table S1
Includes the metabolites’ abundance levels obtained through Nuclear Magnetic Resonance (NMR).
The nomenclature of the samples is compliant with the transcriptomic data available at Gene expression omnibus with ID GSE254696.
Table S2
List of the analysed metabolites. For each metabolite the HMDB ID is reported along with the classification as taken-up metabolites (U) or released metabolites (R).
Table S3
Differentially expressed genes dataframe obtained using DESeq.
The table provides information on each gene analysed, including the baseMean (the average of the normalized count values, diving by size factors, taken over all samples), the log2FoldChange, the log-fold change standard error (lfcSE), Wald statistics, the pvalue, the adjusted pvalue and the name of the contrasts.
Table S4
Provides the Gene Set Enrichment Analysis for 57 manually-curated contrasts and the 50 Hallmark gene sets.
The table provides detailed information on each gene set, including the ID of the gene set, the number of genes in each gene set, the enrichment score for each gene set, the normalized enrichment score, the pvalue, the adjusted pvalue, the FDR-corrected qvalue, the rank, the leading edge, the core enrichment genes, the count of the enrichment genes for each set, the gene ratio, the name of the co…
Table S5
The table provides the results of the heterogeneous enrichment performed using fgsea on the differential analysis of the metabolites performed using limma and the differential analysis of the transcripts performed using DESeq.
Table S6
The table provides the results of the enrichment using fgsea on the differential analysis of the transcripts obtained using DESeq.
Table S7
The table provides the results of the subtraction of the results of transcriptomics KEGG enrichment from the heterogeneous KEGG enrichment using fgsea.

## Sheet: Table S1
	acetate	valine	citrate	acetone	alanine	formate	lactate	histidine	pyglutamate	tyrosine	glucose	glycine	fumarate	phenylalanine	pyruvate	threonine	methionine	lysine	myo_inositol	ethanol	glutamine	isoleucine	leucine	2oxoglutarate	fructose
Sample 1	0.00121236	0.00198842	0.00120233	0.000627935	0.00155675	4.32003e-05	0.151653	0.000422966	0.00104172	0.000605221	0.0118947	0.00312105	8.41633e-05	0.000793632	0.00419452	0.00216407	0.000236511	0.0057506	0.00164379	0.0108654	0.00800636	0.00154173	0.00497715	0.00132543	0.00186954
Sample 2	0.00126822	0.0020338	0.0011874	0.000701363	0.00152547	3.82737e-05	0.150304	0.000460107	0.000948457	0.000635605	0.0120763	0.00323939	9.38457e-05	0.000822926	0.00429453	0.00180841	0.000209592	0.00566904	0.00164794	0.0112716	0.00798043	0.00157841	0.005097	0.00131681	0.00171713
Sample 3	0.00115739	0.00196245	0.00120778	0.00107033	0.00154101	5.69284e-05	0.148041	0.000462399	0.00110993	0.000600309	0.0117032	0.00347393	0.000102137	0.00078624	0.0043302	0.00198199	0.000222239	0.00569208	0.00162785	0.0122374	0.00774834	0.00151028	0.00497215	0.00145197	0.0017877
Sample 33	0.00117388	0.00203931	0.00110837	0.000218743	0.00168848	7.60676e-05	0.156229	0.000455133	0.000990408	0.000697989	0.0111031	0.00341578	0.000127838	0.000871654	0.00431645	0.00178481	0.000212095	0.00580003	0.00165876	0.00942332	0.00812092	0.00159211	0.00519346	0.0016061	0.00173775
Sample 34	0.00118236	0.00205249	0.00108986	0.000213038	0.00175358	9.35655e-05	0.152505	0.000467212	0.00101207	0.000728412	0.010976	0.00329231	0.00010504	0.000857581	0.00433431	0.00198933	0.000224446	0.00588891	0.0017094	0.0102643	0.00824881	0.00159236	0.00519929	0.00160452	0.00178194
Sample 35	0.00110803	0.0020304	0.00107542	0.00022332	0.00172052	0.000112057	0.148791	0.000479862	0.00111646	0.000702513	0.0108044	0.00330961	0.000144143	0.000867458	0.00421933	0.00185654	0.000217659	0.00568673	0.00168666	0.0127331	0.00803618	0.00157041	0.00509625	0.00174396	0.00173576
Sample 4	0.00115372	0.00194012	0.00114945	0.000418085	0.00148327	3.86275e-05	0.154041	0.000438236	0.000899965	0.000632676	0.0117159	0.00302023	0.000108807	0.000797008	0.0040848	0.00177081	0.000213051	0.00562056	0.00167041	0.0115266	0.00799373	0.00150181	0.00489584	0.00123187	0.00173611
Sample 5	0.00117431	0.00194284	0.00116848	0.000416271	0.00148419	5.04794e-05	0.155209	0.000412896	0.000907837	0.000630985	0.0116209	0.00312743	0.000102535	0.000788388	0.00411096	0.00178865	0.000199663	0.0055985	0.00165655	0.0115999	0.00789227	0.00148924	0.00486415	0.00124747	0.001754
Sample 36	0.0011102	0.00185933	0.00111328	0.000212331	0.00162478	6.81896e-05	0.158001	0.000430097	0.00102008	0.000672917	0.00995878	0.00313618	0.000123817	0.000805838	0.00400552	0.00181498	0.00020245	0.00548605	0.001634	0.0131111	0.00733523	0.00143012	0.00463139	0.00157582	0.00175721
Sample 37	0.00114652	0.00184363	0.00113814	0.000219093	0.00159592	8.3619e-05	0.156885	0.000444907	0.00110653	0.000657608	0.0100714	0.00323352	0.000114718	0.000803994	0.00399045	0.00196026	0.000191285	0.00552342	0.0016407	0.0121616	0.00743241	0.00139956	0.00462638	0.00162973	0.00179164
Sample 21	0.00133527	0.00190179	0.00118352	0.000579535	0.00155535	4.9224e-05	0.158189	0.000389517	0.000888287	0.000626959	0.0109538	0.00324482	9.27262e-05	0.000797191	0.00416839	0.00185308	0.000215823	0.0055122	0.00160595	0.0119197	0.00780671	0.00148564	0.00479974	0.00125024	0.00172036
Sample 22	0.00119479	0.00197119	0.0012376	0.000595224	0.00155609	4.86686e-05	0.155878	0.000406456	0.000934098	0.000635254	0.0112052	0.00312228	9.13547e-05	0.000786727	0.00422055	0.00185783	0.000186187	0.00548402	0.00163798	0.0117872	0.00790203	0.00147839	0.00486617	0.00128469	0.0017872
Sample 23	0.00127024	0.00184188	0.00126831	0.000617608	0.00150985	8.1414e-05	0.155158	0.000396897	0.00109338	0.000604402	0.0111097	0.00320827	9.40207e-05	0.000770448	0.0042544	0.00190714	0.000220677	0.00543469	0.00158733	0.0119471	0.00746395	0.00140843	0.00469344	0.00144192	0.00179319
Sample 53	0.00112563	0.00190296	0.00109134	0.000230882	0.00161031	5.95545e-05	0.152428	0.000438303	0.00103634	0.000635644	0.0106321	0.00312585	0.000110512	0.000804177	0.00386726	0.00198151	0.00020114	0.00564803	0.00160652	0.0135147	0.0075543	0.00148181	0.0048354	0.00151941	0.00176009
Sample 54	0.00112155	0.00190564	0.00109006	0.000232842	0.00162369	6.7107e-05	0.153882	0.000430685	0.00108465	0.000661417	0.0104778	0.00326881	0.000117914	0.000808329	0.00382508	0.0019643	0.000212055	0.00572504	0.00169203	0.0125443	0.00769765	0.00148904	0.00481371	0.00155242	0.00179269
Sample 55	0.001132	0.00192459	0.00109576	0.00021676	0.00165299	8.43249e-05	0.1539	0.000426505	0.00112985	0.000648626	0.0103921	0.0032451	0.000114109	0.000818731	0.00389309	0.00199386	0.000228666	0.00566339	0.00164959	0.0126609	0.00754936	0.00146927	0.00477514	0.00156855	0.00178883
Sample 27	0.00123456	0.0018527	0.00121433	0.000514077	0.00152772	4.64611e-05	0.158062	0.000394576	0.00104213	0.000556146	0.0107787	0.00302862	7.17134e-05	0.00076542	0.00407747	0.00210237	0.000213327	0.00552778	0.00160242	0.0120304	0.00776317	0.00143066	0.00463295	0.00132836	0.00182037
Sample 28	0.00115201	0.00185898	0.00117711	0.000527557	0.00141988	5.36734e-05	0.159986	0.000426086	0.000809489	0.000647857	0.010943	0.00317982	0.000102123	0.000777559	0.00415589	0.00149738	0.000180466	0.00535884	0.00158557	0.0124248	0.00752117	0.00139905	0.0046598	0.00125369	0.00164599
Sample 29	0.00124875	0.00179314	0.00121339	0.000559184	0.00147216	5.07996e-05	0.157812	0.00038139	0.00108737	0.00058378	0.0106069	0.00331683	9.6356e-05	0.000765552	0.00427688	0.00190105	0.000210326	0.00536569	0.00159553	0.0125104	0.00739478	0.00139071	0.00456557	0.00140933	0.00178031
Sample 59	0.00113063	0.00187918	0.00103728	0.00021844	0.00160874	7.15629e-05	0.156017	0.000444992	0.000895889	0.000655849	0.0101243	0.00312478	0.000111762	0.00081916	0.00376447	0.00172409	0.000190552	0.0055943	0.00157887	0.0141954	0.00762834	0.00144821	0.00470956	0.00144622	0.00166373
Sample 60	0.00111361	0.00187762	0.00105403	0.00021909	0.00167403	6.82092e-05	0.158795	0.000449432	0.000992708	0.000653444	0.00974175	0.00303112	0.000105054	0.000828836	0.00381678	0.00186277	0.000204599	0.00561964	0.00163138	0.0136609	0.00754502	0.00140624	0.00460929	0.00148585	0.00172638
Sample 61	0.00111463	0.00183692	0.00107887	0.000226872	0.00172823	6.38681e-05	0.158213	0.0004611	0.0011497	0.000646949	0.0095296	0.00327519	0.000105671	0.000820513	0.00392781	0.00208126	0.000224899	0.00563392	0.0016131	0.0129832	0.0074301	0.00136353	0.00449051	0.00167914	0.00183727
Sample 9	0.00119029	0.00188261	0.00120069	0.000700556	0.00145171	6.02029e-05	0.15712	0.00043648	0.000902799	0.000642062	0.0113009	0.00309861	0.000116036	0.000783771	0.00403257	0.00164659	0.000178862	0.00542655	0.00162321	0.0121739	0.00762691	0.00144768	0.00475106	0.00129128	0.00171922
Sample 10	0.0011552	0.00189091	0.00118965	0.000714336	0.00145554	5.81236e-05	0.155384	0.000419823	0.000944755	0.000614739	0.0113014	0.00318869	9.34906e-05	0.000781436	0.00404804	0.00173821	0.000186474	0.00545132	0.00161523	0.0121366	0.00768746	0.0014404	0.00479093	0.00129968	0.00173057
Sample 11	0.00115607	0.00200127	0.0012193	0.000701943	0.00141919	7.13667e-05	0.148115	0.000448709	0.00103077	0.000647057	0.0122146	0.00328645	0.000113413	0.000822735	0.00411207	0.00168622	0.000210396	0.00560433	0.00160238	0.0120896	0.00797219	0.00154389	0.00508527	0.00141468	0.00170404
Sample 41	0.00114794	0.00193901	0.00104937	0.000236934	0.00165284	5.59683e-05	0.151599	0.000414283	0.00106617	0.000661706	0.0105476	0.00326808	0.00011221	0.000784558	0.00380662	0.00199678	0.000216651	0.00564804	0.00163745	0.0140078	0.00781903	0.00152066	0.00489423	0.00152002	0.00177262
Sample 42	0.00115631	0.00193414	0.00105052	0.000226091	0.00158635	8.09042e-05	0.152568	0.000446043	0.00102986	0.000689248	0.0105728	0.00332395	0.00010181	0.000834527	0.00369743	0.00190609	0.000212359	0.0057237	0.00164703	0.0133664	0.00771692	0.00149332	0.00481952	0.00152181	0.00170879
Sample 43	0.00111775	0.00192015	0.00105964	0.00022072	0.00164942	6.38439e-05	0.152546	0.00045066	0.00115865	0.000651626	0.0104492	0.00328956	0.000114081	0.000829129	0.00371667	0.00201133	0.000234409	0.00565171	0.00166351	0.0134155	0.0076922	0.0014858	0.00479344	0.00158341	0.00176679
Sample 15	0.00122157	0.00203715	0.00084703	0.000427892	0.00154694	5.47927e-05	0.152128	0.000477057	0.000852638	0.000659907	0.0117755	0.00316398	0.000100718	0.000839579	0.00417069	0.00168242	0.000233977	0.00532386	0.00157346	0.012204	0.00827307	0.00158913	0.00515968	0.00121407	0.00167288
Sample 16	0.00126511	0.00190871	0.00083874	0.000447932	0.00147191	5.31129e-05	0.156391	0.000442222	0.000897592	0.000617979	0.0111417	0.00314183	9.50082e-05	0.000793646	0.00416699	0.0017249	0.000190882	0.00494681	0.00161426	0.0125171	0.00759998	0.0015092	0.00484353	0.00126025	0.00171365
Sample 17	0.00117499	0.00193518	0.000839194	0.000507084	0.00148662	7.34776e-05	0.154329	0.000479205	0.0010877	0.000636094	0.0108891	0.00323932	8.86648e-05	0.00080188	0.00413861	0.00191835	0.000217668	0.00498175	0.00162164	0.0127439	0.00789845	0.00150317	0.00490006	0.0014114	0.00174542
Sample 47	0.00113598	0.00198079	0.00093435	0.000220701	0.00164709	5.40556e-05	0.152829	0.000469572	0.000951029	0.000675142	0.0108739	0.00311049	0.000101273	0.000835044	0.00380788	0.00190075	0.000212908	0.00551825	0.00165361	0.0120883	0.00800327	0.00155116	0.00500103	0.00143425	0.00171133
Sample 48	0.00115431	0.00194274	0.000870329	0.000215129	0.00170342	6.59553e-05	0.156549	0.000462193	0.000944395	0.000667886	0.010455	0.00312305	0.000106013	0.00080927	0.00382585	0.00189887	0.000209698	0.00542875	0.00165712	0.0125076	0.00783464	0.00155294	0.00486792	0.00139081	0.00174715
Sample 49	0.00115718	0.00186994	0.000871195	0.000230459	0.00175869	5.48882e-05	0.156215	0.000446565	0.00123065	0.000649353	0.00940661	0.003177	9.16426e-05	0.000840763	0.00368317	0.00243655	0.000265416	0.00553134	0.0016477	0.013319	0.00791102	0.00142092	0.00461206	0.00165425	0.0018382
Sample 6	0.00102697	0.000900272	0.00282012	0.000296263	0.00130973	0.000225419	0.175309	0.000362363	0.00221571	0.000277854	0.000339606	0.00518758	0.000280768	0.000589046	0.00610856	0.00203433	0.000175774	0.00351557	0.00190977	0.0190677	0.00348051	0.00046634	0.0028346	0.00320658	0.00204099
Sample 7	0.00121379	0.00081783	0.00291971	0.000353339	0.00157408	0.000137347	0.171431	0.000351138	0.00220801	0.000303844	0.000332076	0.00439995	0.000248451	0.000646598	0.00652315	0.0024936	0.000214777	0.00446255	0.00207517	0.0205611	0.00404341	0.000389879	0.00266801	0.00300388	0.00200398
Sample 8	0.00100161	0.000876381	0.00279213	0.000287966	0.00121807	0.000219781	0.171771	0.000380008	0.00260857	0.000287027	0.000628013	0.0050787	0.000273258	0.000623686	0.00629802	0.00195166	0.000144766	0.00352887	0.00171045	0.0183555	0.00339583	0.000450571	0.00296289	0.0037782	0.00203938
Sample 38	0.000886527	0.0009931	0.00218746	0.000322108	0.00155134	0.000243114	0.165822	0.000387688	0.00200158	0.000421373	0.000341226	0.00502595	0.000283408	0.000651718	0.00562543	0.00198603	0.000155531	0.0039443	0.00189428	0.022668	0.00368725	0.000588354	0.00288752	0.00316569	0.00192442
Sample 39	0.000934516	0.000973114	0.00225883	0.00031533	0.00156462	0.000274789	0.163995	0.000380995	0.00209465	0.000427018	0.000390813	0.00507073	0.000265537	0.00068542	0.00567815	0.00211246	0.000157733	0.00405135	0.00173175	0.0226967	0.00381145	0.000599799	0.0029227	0.00329424	0.00190702
Sample 40	0.000825237	0.000940328	0.00240444	0.000326847	0.00139662	0.000420684	0.155898	0.000383217	0.00273963	0.00039885	0.000429528	0.00509348	0.000284259	0.000678036	0.00593331	0.0019583	0.000183322	0.00379706	0.00148413	0.0225924	0.00344272	0.000507062	0.00310553	0.00401271	0.00193226
Sample 24	0.00106516	0.000986846	0.00304139	0.000319575	0.00135276	0.00033343	0.170562	0.000434297	0.00209973	0.000341336	0.000358336	0.00573793	0.00028777	0.00066411	0.00652395	0.00201049	0.000168184	0.00367791	0.0019753	0.0189984	0.00352886	0.000508758	0.00302505	0.00354855	0.00200125
Sample 25	0.00109526	0.000952742	0.00297377	0.00030771	0.00142035	0.000249653	0.171587	0.000433501	0.00215316	0.000308947	0.000265756	0.00558439	0.000285514	0.000673981	0.006589	0.00206772	0.000171407	0.00380539	0.00194934	0.0189968	0.00364773	0.000522248	0.00293142	0.00340653	0.00202713
Sample 26	0.00103331	0.000973515	0.0033589	0.000344944	0.00125873	0.0002874	0.154615	0.000417647	0.00283912	0.000334637	0.000516484	0.00570206	0.000382173	0.000677501	0.00670906	0.00189857	0.000183567	0.00361677	0.00176918	0.0196272	0.00370122	0.000487318	0.00334754	0.00453013	0.0019836
Sample 56	0.000859145	0.000935366	0.00237069	0.000340498	0.00138591	0.000304716	0.155683	0.000395433	0.0026196	0.00034522	0.000265985	0.00525185	0.00028841	0.000657634	0.00560583	0.00234895	0.000206169	0.00383529	0.00184927	0.0224515	0.00357853	0.000495722	0.00300878	0.00405348	0.00205618
Sample 57	0.000899175	0.00100117	0.00239105	0.00031613	0.00163644	0.000306166	0.158981	0.000388859	0.00226838	0.000386393	0.000404062	0.00532879	0.000290817	0.000660362	0.00591986	0.00237644	0.000198568	0.0040692	0.00180598	0.0224152	0.00384331	0.000574807	0.00299013	0.00355763	0.00202165
Sample 58	0.000877514	0.000999125	0.00239102	0.000310519	0.00146576	0.000486797	0.156439	0.000413032	0.00241953	0.000383258	0.000414828	0.00484013	0.000377719	0.000676841	0.00629473	0.00178496	0.000180139	0.00379255	0.00170837	0.0214932	0.00340397	0.000560288	0.00311795	0.00386951	0.00189734
Sample 30	0.00109726	0.000890426	0.00334265	0.000356494	0.00118553	0.000253444	0.151864	0.000432141	0.00296571	0.000319797	0.000370605	0.00618495	0.000328986	0.000757026	0.00647517	0.00231191	0.000232171	0.00370798	0.0021309	0.0196358	0.00375901	0.000467195	0.00324308	0.00451187	0.00216539
Sample 31	0.00108077	0.000966375	0.00285203	0.000295416	0.00152564	0.000225985	0.17697	0.000408205	0.00206598	0.000372761	0.000225368	0.00549643	0.000298481	0.000631496	0.00652171	0.00217376	0.000182424	0.00395044	0.00196138	0.01793	0.00374824	0.000523254	0.00288757	0.0033606	0.00203467
Sample 32	0.00109062	0.000922457	0.00312996	0.000321058	0.00133823	0.000242836	0.163477	0.000405964	0.00251166	0.000324488	0.000403476	0.00564025	0.000310851	0.000680084	0.00665118	0.00188485	0.000180452	0.0037891	0.00180524	0.019442	0.00361322	0.000529022	0.00312837	0.00375777	0.00200313
Sample 62	0.000924435	0.000979746	0.00231434	0.000313209	0.00151944	0.000325092	0.160857	0.000396342	0.00224602	0.000385854	0.000253556	0.00535174	0.000278661	0.000679231	0.00574883	0.00246264	0.000181117	0.00397793	0.00181771	0.0226071	0.00372897	0.00059683	0.00299474	0.00349675	0.00200108
Sample 63	0.000932432	0.000888866	0.00236618	0.000336297	0.00140992	0.000307923	0.159597	0.000369329	0.00254662	0.000322661	8.59862e-05	0.00554387	0.000273683	0.000621208	0.00580484	0.00242919	0.000206202	0.00395986	0.00170294	0.022446	0.0037183	0.000520887	0.00303031	0.00401159	0.00206001
Sample 64	0.000947125	0.000984809	0.00257361	0.000334148	0.00147483	0.000570277	0.151556	0.000369881	0.00257133	0.000360258	0.000325322	0.00577216	0.000368423	0.000676362	0.00642541	0.00217142	0.000173995	0.00416179	0.00149892	0.0224875	0.00368659	0.000557334	0.00320802	0.00411314	0.00197423
Sample 12	0.00116652	0.000984979	0.00276642	0.000297207	0.00176187	0.000255789	0.182479	0.000410995	0.00189774	0.000321599	0.000102617	0.00514951	0.000299172	0.00064495	0.006272	0.00237945	0.000196428	0.00397357	0.00205203	0.0172118	0.00392777	0.000589462	0.00271927	0.00272654	0.00204962
Sample 13	0.00116215	0.00101694	0.00287116	0.000308837	0.00174031	0.000232873	0.178813	0.000356343	0.00205369	0.000305658	0.000147463	0.00537418	0.000252256	0.00061613	0.0063079	0.00258844	0.000212713	0.00406676	0.00200248	0.0173553	0.00398214	0.00050863	0.00281281	0.00278347	0.0021403
Sample 14	0.00103494	0.000961923	0.00291241	0.000310428	0.00156814	0.000191904	0.175703	0.00039632	0.00223896	0.000345899	0.000141423	0.0049225	0.000289694	0.000632235	0.00654348	0.00218024	0.000193682	0.00382798	0.00178161	0.0170201	0.00365114	0.000479056	0.00290194	0.00345197	0.0020212
Sample 44	0.000909952	0.000990451	0.00234991	0.00031505	0.00148299	0.000378404	0.155211	0.000407173	0.00239881	0.000401404	0.000587217	0.00555971	0.00029653	0.000698912	0.00592536	0.0019255	0.000140285	0.00396129	0.00189378	0.0231038	0.00355341	0.000575834	0.00305072	0.00382156	0.00189755
Sample 45	0.000923807	0.000968246	0.00236293	0.000332471	0.00151761	0.000381726	0.15591	0.000425397	0.00256487	0.000386642	0.000281788	0.00557424	0.000294752	0.000666574	0.00582232	0.00223272	0.000209319	0.0039646	0.00175782	0.0229181	0.00368285	0.000546891	0.00303633	0.00408587	0.00197252
Sample 46	0.000830097	0.000912706	0.00242773	0.000356281	0.00132946	0.000601763	0.153225	0.000406557	0.00296129	0.00035719	0.00043571	0.00525596	0.000330743	0.000653138	0.00624131	0.00190147	0.000198763	0.00364111	0.00148458	0.0221187	0.00333697	0.000485402	0.00317853	0.00469921	0.00192061
Sample 18	0.001145	0.000997912	0.00229686	0.000294871	0.00165535	0.000340692	0.181876	0.000434025	0.00212429	0.000348323	0.000301794	0.00565546	0.000308215	0.0006954	0.00548656	0.00192259	0.000171073	0.00365725	0.00201749	0.0169892	0.00352566	0.000571459	0.00284658	0.0028804	0.00183355
Sample 19	0.00103819	0.000878162	0.00241708	0.000334485	0.00119798	0.00020515	0.172061	0.000355225	0.00273845	0.000279017	0.000227931	0.00524201	0.00027041	0.000669262	0.00577876	0.00213499	0.000217591	0.00352054	0.00191717	0.0177007	0.00344244	0.000431898	0.0029696	0.00368464	0.00206039
Sample 20	0.00104716	0.000893683	0.00268396	0.000352276	0.00141886	0.000249798	0.171576	0.000327799	0.00283286	0.000232755	7.01507e-05	0.00517051	0.000261674	0.000584974	0.00636895	0.00262802	0.000234656	0.00391362	0.0017401	0.0170997	0.00359005	0.000458054	0.00296654	0.00375105	0.00219027
Sample 50	0.000950965	0.00106973	0.00204842	0.00033128	0.00146943	0.000302489	0.156743	0.000435891	0.00206236	0.000483231	0.000555191	0.005801	0.000346805	0.000740131	0.00571062	0.00179516	0.000156927	0.00391846	0.00201905	0.0232352	0.00375411	0.000582041	0.00316559	0.00324261	0.00187664
Sample 51	0.000936268	0.000975125	0.00205909	0.000337376	0.00149781	0.000247907	0.162593	0.000404938	0.00239181	0.000376436	0.000256326	0.00510044	0.000312757	0.000670649	0.00555935	0.00200411	0.000173644	0.00395188	0.00190389	0.0219513	0.00369032	0.00052223	0.00305616	0.00338223	0.00194866
Sample 52	0.000895472	0.000894233	0.0019048	0.000355333	0.00133225	0.000345446	0.15329	0.000402778	0.00309351	0.000325012	0.000296944	0.00535598	0.000328542	0.000687594	0.00566735	0.00206436	0.000210412	0.00365552	0.00174299	0.0217096	0.00354865	0.000440641	0.00311831	0.00445025	0.0020321

## Sheet: Table S2
Metabolite	HMDB ID	Group
2-oxoglutarate	HMDB0000208	R
Acetate	HMDB0000042	U
Acetone	HMDB0001659	R
Alanine	HMDB0000161	U
Citrate	HMDB0000094	R
Ethanol	HMDB0000108	R
Formate	HMDB0000142	R
Fructose	HMDB0000660	R
Fumarate	HMDB0000134	R
Glucose	HMDB0000122	U
Glutamine	HMDB0000641	U
Glycine	HMDB0000123	R
Histidine	HMDB0000177	U
Isoleucine	HMDB0000172	U
Lactate	HMDB0000190	R
Leucine	HMDB0000687	U
Lysine	HMDB0000182	U
Methionine	HMDB0000696	U
Myo-inositol	HMDB0000211	R
Phenylalanine	HMDB0000159	U
Pyroglutamate	HMDB0000267	R
Pyruvate	HMDB0000243	U/R
Threonine	HMDB0000167	U/R
Tyrosine	HMDB0000158	U
Valine	HMDB0000883	U

## Sheet: Table S3
	baseMean	log2FoldChange	lfcSE	stat	pvalue	padj	Contrast
ENSG00000122257	3112.6	0.45822	0.0855366	5.35701	8.46123e-08	0.00112729	PHYS.1vs0.NO
ENSG00000164151	3849.57	0.503752	0.105405	4.77919	1.76006e-06	0.00866804	PHYS.1vs0.NO
ENSG00000166454	2618.72	0.345771	0.0747779	4.62397	3.7646e-06	0.012539	PHYS.1vs0.NO
ENSG00000198492	4269.19	0.322322	0.0739171	4.36058	1.29717e-05	0.0288036	PHYS.1vs0.NO
ENSG00000163900	1322.11	0.365071	0.0845412	4.31826	1.57264e-05	0.0299317	PHYS.1vs0.NO
ENSG00000171861	996.248	0.447546	0.106896	4.18674	2.82986e-05	0.0355555	PHYS.1vs0.NO
ENSG00000173275	348.889	0.726159	0.174241	4.16756	3.07871e-05	0.0355555	PHYS.1vs0.NO
ENSG00000083896	1586.52	0.358863	0.0862948	4.15857	3.20248e-05	0.0355555	PHYS.1vs0.NO
ENSG00000164366	779.205	0.364949	0.089175	4.0925	4.2675e-05	0.0406113	PHYS.1vs0.NO
ENSG00000161204	2672.44	0.256687	0.0633356	4.0528	5.06079e-05	0.0449499	PHYS.1vs0.NO
ENSG00000158092	2749.42	0.274816	0.0691935	3.9717	7.13605e-05	0.0528187	PHYS.1vs0.NO
ENSG00000167785	1064.33	0.370633	0.0948493	3.9076	9.32193e-05	0.062098	PHYS.1vs0.NO
ENSG00000167193	1104.84	0.298358	0.0769286	3.87837	0.000105157	0.0666566	PHYS.1vs0.NO
ENSG00000187953	333.223	0.458205	0.118483	3.86725	0.000110069	0.0666566	PHYS.1vs0.NO
ENSG00000162069	336.474	0.499195	0.131497	3.79623	0.000146912	0.0796729	PHYS.1vs0.NO
ENSG00000013392	177.306	0.740492	0.195635	3.78507	0.000153665	0.0796729	PHYS.1vs0.NO
ENSG00000157653	173.964	0.700413	0.185295	3.77998	0.000156839	0.0796729	PHYS.1vs0.NO
ENSG00000124459	360.669	0.426812	0.11313	3.77274	0.000161463	0.0796729	PHYS.1vs0.NO
ENSG00000146109	1422.96	0.322028	0.085685	3.75828	0.000171087	0.0814068	PHYS.1vs0.NO
ENSG00000107742	45.2129	1.13676	0.303325	3.74765	0.000178499	0.0820049	PHYS.1vs0.NO
ENSG00000185798	786.791	0.475092	0.127878	3.7152	0.000203042	0.090171	PHYS.1vs0.NO
ENSG00000125630	2200.33	0.308849	0.0841674	3.66946	0.000243059	0.099579	PHYS.1vs0.NO
ENSG00000060491	3052.4	0.471995	0.128975	3.65958	0.000252632	0.099579	PHYS.1vs0.NO
ENSG00000162377	3147.68	0.291094	0.0797834	3.64855	0.000263721	0.099579	PHYS.1vs0.NO
ENSG00000103150	336.614	0.522376	0.143373	3.64348	0.000268973	0.099579	PHYS.1vs0.NO
ENSG00000107290	6200.08	0.590025	0.163746	3.60329	0.000314215	0.111519	PHYS.1vs0.NO
ENSG00000184860	553.371	0.411378	0.115911	3.54908	0.000386584	0.124565	PHYS.1vs0.NO
ENSG00000167840	285.815	0.571637	0.161537	3.53874	0.000402035	0.124565	PHYS.1vs0.NO
ENSG00000153443	2195.33	0.342502	0.0987189	3.46947	0.000521495	0.145306	PHYS.1vs0.NO
ENSG00000139233	944.619	0.346392	0.09987	3.46843	0.000523509	0.145306	PHYS.1vs0.NO
ENSG00000105849	1961.25	0.245572	0.0716081	3.42939	0.000604937	0.145509	PHYS.1vs0.NO
ENSG00000189046	732.525	0.394314	0.115026	3.42803	0.000607971	0.145509	PHYS.1vs0.NO
ENSG00000152147	614.453	0.530491	0.155346	3.41491	0.000638031	0.145509	PHYS.1vs0.NO
ENSG00000179532	558.548	0.557856	0.164008	3.40139	0.000670434	0.145509	PHYS.1vs0.NO
ENSG00000177981	619.66	0.545296	0.160324	3.40121	0.000670882	0.145509	PHYS.1vs0.NO
ENSG00000160818	1972.1	0.386183	0.113818	3.393	0.000691318	0.145509	PHYS.1vs0.NO
ENSG00000175707	1083.18	0.423963	0.125113	3.38865	0.000702371	0.145509	PHYS.1vs0.NO
ENSG00000172409	964.391	0.421886	0.124607	3.38572	0.000709907	0.145509	PHYS.1vs0.NO
ENSG00000131115	302.967	0.513255	0.152216	3.37188	0.000746559	0.147501	PHYS.1vs0.NO
ENSG00000036549	3669.16	0.250463	0.0749737	3.34068	0.000835741	0.156226	PHYS.1vs0.NO
ENSG00000215190	148.611	0.612286	0.183458	3.33747	0.000845443	0.156226	PHYS.1vs0.NO
ENSG00000176182	435.884	0.391425	0.118325	3.30805	0.000939489	0.162025	PHYS.1vs0.NO
ENSG00000124688	1067.44	0.333488	0.100929	3.30419	0.000952512	0.162025	PHYS.1vs0.NO
ENSG00000170175	58.9338	0.761484	0.230571	3.3026	0.000957942	0.162025	PHYS.1vs0.NO
ENSG00000166272	1746.9	0.239941	0.0727159	3.2997	0.000967875	0.162025	PHYS.1vs0.NO
ENSG00000113838	400.95	0.479993	0.145743	3.29342	0.000989753	0.162025	PHYS.1vs0.NO
ENSG00000153294	1001.23	0.315344	0.0960198	3.28416	0.00102288	0.162025	PHYS.1vs0.NO
ENSG00000153066	1684.64	0.291085	0.0887491	3.27987	0.00103856	0.162025	PHYS.1vs0.NO
ENSG00000181555	3440.86	0.57696	0.176174	3.27494	0.00105684	0.162025	PHYS.1vs0.NO
ENSG00000167333	561.498	0.472155	0.144186	3.27462	0.00105803	0.162025	PHYS.1vs0.NO
ENSG00000196912	83.1639	0.687306	0.211827	3.24466	0.00117591	0.167203	PHYS.1vs0.NO
ENSG00000171984	110.595	0.649502	0.200398	3.24106	0.00119086	0.167203	PHYS.1vs0.NO
ENSG00000179562	1285.87	0.309795	0.0957354	3.23595	0.00121238	0.168256	PHYS.1vs0.NO
ENSG00000174718	1407.61	0.31584	0.0977102	3.23241	0.00122749	0.168597	PHYS.1vs0.NO
ENSG00000008256	3400.7	0.312888	0.0970707	3.2233	0.00126724	0.168799	PHYS.1vs0.NO
ENSG00000226688	485.535	0.410665	0.127516	3.22051	0.00127964	0.168799	PHYS.1vs0.NO
ENSG00000118246	1975.9	0.270971	0.0847494	3.19732	0.00138712	0.18043	PHYS.1vs0.NO
ENSG00000165118	559.261	0.280732	0.0878468	3.1957	0.0013949	0.18043	PHYS.1vs0.NO
ENSG00000140832	627.015	0.432428	0.135682	3.18708	0.00143718	0.181318	PHYS.1vs0.NO
ENSG00000164169	319.417	0.336441	0.105642	3.18473	0.00144889	0.181318	PHYS.1vs0.NO
ENSG00000162928	1253.31	0.26977	0.0847585	3.18281	0.00145853	0.181318	PHYS.1vs0.NO
ENSG00000164902	1729.15	0.287826	0.0904949	3.18058	0.00146981	0.181318	PHYS.1vs0.NO
ENSG00000122512	1049.75	0.323553	0.10201	3.17176	0.00151517	0.185198	PHYS.1vs0.NO
ENSG00000114491	2868.07	0.221299	0.0699434	3.16397	0.00155635	0.186395	PHYS.1vs0.NO
ENSG00000198890	721.702	0.373533	0.118369	3.15566	0.00160136	0.186395	PHYS.1vs0.NO
ENSG00000151461	2160.23	0.318584	0.101069	3.15215	0.00162075	0.186395	PHYS.1vs0.NO
ENSG00000163608	2579.56	0.258333	0.0825	3.13131	0.0017403	0.19191	PHYS.1vs0.NO
ENSG00000112763	653.55	0.343954	0.109859	3.13086	0.00174294	0.19191	PHYS.1vs0.NO
ENSG00000198585	1098.86	0.364251	0.116551	3.12525	0.00177653	0.193114	PHYS.1vs0.NO
ENSG00000065361	1077.52	0.345268	0.110639	3.12068	0.00180435	0.193114	PHYS.1vs0.NO
ENSG00000198246	301.048	0.409448	0.131207	3.12062	0.00180473	0.193114	PHYS.1vs0.NO
ENSG00000198924	734.242	0.46168	0.148376	3.11155	0.00186107	0.193114	PHYS.1vs0.NO
ENSG00000286699	42.6325	0.936585	0.301449	3.10694	0.00189032	0.193114	PHYS.1vs0.NO
ENSG00000127804	2038.2	0.311689	0.100656	3.09658	0.00195769	0.195266	PHYS.1vs0.NO
ENSG00000170264	233.023	0.457183	0.147703	3.09528	0.00196629	0.195266	PHYS.1vs0.NO
ENSG00000110925	831.494	0.36502	0.118082	3.09123	0.00199326	0.195266	PHYS.1vs0.NO
ENSG00000245848	484.648	0.506445	0.164484	3.07899	0.00207704	0.201897	PHYS.1vs0.NO
ENSG00000116580	1372.36	0.312018	0.101616	3.07054	0.00213671	0.201897	PHYS.1vs0.NO
ENSG00000132002	8311.14	0.345448	0.11282	3.06193	0.00219915	0.204323	PHYS.1vs0.NO
ENSG00000111671	359.505	0.459954	0.151484	3.03632	0.00239489	0.210231	PHYS.1vs0.NO
ENSG00000153879	3716.45	0.339974	0.112099	3.03281	0.00242284	0.210231	PHYS.1vs0.NO
ENSG00000125454	482.95	0.325873	0.107536	3.03036	0.00244261	0.210231	PHYS.1vs0.NO
ENSG00000158006	433.22	0.426907	0.141147	3.02456	0.00248997	0.210231	PHYS.1vs0.NO
ENSG00000125378	56.2143	0.869146	0.287552	3.02257	0.00250639	0.210231	PHYS.1vs0.NO
ENSG00000120942	1112.72	0.234285	0.0777919	3.01169	0.00259798	0.214986	PHYS.1vs0.NO
ENSG00000130713	2549.53	0.215039	0.0717937	2.99523	0.00274234	0.216371	PHYS.1vs0.NO
ENSG00000143294	2764.69	0.226801	0.0757271	2.99498	0.00274463	0.216371	PHYS.1vs0.NO
ENSG00000188779	14.7088	1.47053	0.491714	2.99061	0.00278417	NA	PHYS.1vs0.NO
ENSG00000138231	1008.12	0.247247	0.0827117	2.98926	0.0027965	0.219164	PHYS.1vs0.NO
ENSG00000157895	903.373	0.266376	0.0892407	2.98492	0.00283652	0.220245	PHYS.1vs0.NO
ENSG00000052344	1219.38	0.429083	0.143786	2.98418	0.00284336	0.220245	PHYS.1vs0.NO
ENSG00000225663	203.455	0.416611	0.140156	2.97248	0.00295406	0.221834	PHYS.1vs0.NO
ENSG00000232098	440.28	0.513243	0.172676	2.97228	0.00295593	0.221834	PHYS.1vs0.NO
ENSG00000105137	540.885	0.352129	0.118482	2.97199	0.00295878	0.221834	PHYS.1vs0.NO
ENSG00000137492	3915.55	0.297889	0.100304	2.96986	0.0029794	0.221834	PHYS.1vs0.NO
ENSG00000169490	625.267	0.350179	0.118012	2.96731	0.00300414	0.221834	PHYS.1vs0.NO
ENSG00000173681	238.277	0.483795	0.163068	2.96683	0.00300887	0.221834	PHYS.1vs0.NO
ENSG00000146223	8855.7	0.194374	0.0655488	2.96533	0.00302355	0.221834	PHYS.1vs0.NO
ENSG00000116863	978.809	0.248489	0.083892	2.96201	0.00305639	0.221834	PHYS.1vs0.NO
ENSG00000100104	935.087	0.300556	0.101568	2.95917	0.00308469	0.221834	PHYS.1vs0.NO
ENSG00000133606	3084.72	0.160377	0.054341	2.9513	0.00316442	0.223894	PHYS.1vs0.NO
ENSG00000143363	868.722	0.35517	0.120446	2.94878	0.00319031	0.223894	PHYS.1vs0.NO
ENSG00000179151	1481.59	0.206156	0.0699501	2.94719	0.00320676	0.223894	PHYS.1vs0.NO
ENSG00000204713	1090.29	0.365311	0.124345	2.93789	0.00330455	0.228117	PHYS.1vs0.NO
ENSG00000136213	827.525	0.257104	0.0876615	2.93292	0.00335787	0.22942	PHYS.1vs0.NO
ENSG00000197928	16.7943	1.41917	0.483906	2.93274	0.00335986	NA	PHYS.1vs0.NO
ENSG00000186834	2171.4	0.403773	0.138117	2.92342	0.00346208	0.230213	PHYS.1vs0.NO
ENSG00000136816	2136.32	0.358846	0.12288	2.92029	0.00349703	0.230213	PHYS.1vs0.NO
ENSG00000005249	19.6284	1.24308	0.426089	2.91741	0.00352951	NA	PHYS.1vs0.NO
ENSG00000100056	986.004	0.258249	0.0885825	2.91535	0.00355287	0.230213	PHYS.1vs0.NO
ENSG00000113946	412.575	0.573599	0.196907	2.91305	0.00357919	0.230213	PHYS.1vs0.NO
ENSG00000022976	467.285	0.365328	0.125506	2.91083	0.00360471	0.230213	PHYS.1vs0.NO
ENSG00000163214	673.829	0.324324	0.111456	2.90988	0.00361569	0.230213	PHYS.1vs0.NO
ENSG00000172336	1430.13	0.408313	0.140374	2.90876	0.00362867	0.230213	PHYS.1vs0.NO
ENSG00000168556	555.127	0.371199	0.127988	2.90027	0.00372844	0.233211	PHYS.1vs0.NO
ENSG00000140259	1593.58	0.241614	0.0833644	2.89829	0.00375205	0.233591	PHYS.1vs0.NO
ENSG00000139160	28.7133	0.951665	0.32924	2.89049	0.00384641	NA	PHYS.1vs0.NO
ENSG00000136867	1859	0.295559	0.102429	2.8855	0.00390793	0.241613	PHYS.1vs0.NO
ENSG00000163795	537.924	0.363611	0.12629	2.87918	0.0039871	0.241831	PHYS.1vs0.NO
ENSG00000076321	504.091	0.362023	0.125815	2.87743	0.0040093	0.241831	PHYS.1vs0.NO
ENSG00000100109	2332.58	0.217665	0.0758524	2.86959	0.00411003	0.243849	PHYS.1vs0.NO
ENSG00000136643	694.258	0.435897	0.151935	2.86897	0.00411814	0.243849	PHYS.1vs0.NO
ENSG00000161021	319.53	0.439053	0.153386	2.8624	0.0042045	0.245572	PHYS.1vs0.NO
ENSG00000171150	1024.6	0.268788	0.0940309	2.85851	0.00425639	0.246556	PHYS.1vs0.NO
ENSG00000117751	2449.87	0.257752	0.0908999	2.83556	0.00457461	0.253971	PHYS.1vs0.NO
ENSG00000225953	80.6528	0.633421	0.223407	2.83527	0.00457866	0.253971	PHYS.1vs0.NO
ENSG00000125871	1584.17	0.285675	0.100839	2.83298	0.00461167	0.253971	PHYS.1vs0.NO
ENSG00000173894	542.023	0.380159	0.134195	2.83288	0.00461314	0.253971	PHYS.1vs0.NO
ENSG00000119431	492.986	0.449703	0.158926	2.82963	0.00466018	0.255505	PHYS.1vs0.NO
ENSG00000127870	3669.79	0.212444	0.0751879	2.82551	0.00472052	0.257752	PHYS.1vs0.NO
ENSG00000157426	609.378	0.539265	0.191236	2.81989	0.00480394	0.259734	PHYS.1vs0.NO
ENSG00000019995	1589.21	0.224792	0.0799924	2.81017	0.00495155	0.263841	PHYS.1vs0.NO
ENSG00000184436	1141.2	0.243075	0.0865739	2.80771	0.00498945	0.263841	PHYS.1vs0.NO
ENSG00000167635	3370.63	0.2626	0.0935728	2.80637	0.00501027	0.263841	PHYS.1vs0.NO
ENSG00000103599	167.639	0.449161	0.160637	2.79613	0.00517189	0.268184	PHYS.1vs0.NO
ENSG00000130522	7402.41	0.291787	0.104519	2.79171	0.00524303	0.268184	PHYS.1vs0.NO
ENSG00000108433	1123.11	0.198445	0.0711049	2.79087	0.00525668	0.268184	PHYS.1vs0.NO
ENSG00000173218	1905.57	0.209296	0.0750547	2.78858	0.00529404	0.268184	PHYS.1vs0.NO
ENSG00000141378	1312.9	0.37087	0.133194	2.78444	0.00536201	0.269578	PHYS.1vs0.NO
ENSG00000198874	797.157	0.273627	0.0986506	2.7737	0.00554233	0.275132	PHYS.1vs0.NO
ENSG00000168517	165.904	0.647387	0.233434	2.77331	0.00554885	0.275132	PHYS.1vs0.NO
ENSG00000120129	909.877	0.424468	0.153393	2.76719	0.00565414	0.275132	PHYS.1vs0.NO
ENSG00000149115	11909.7	0.354394	0.128134	2.7658	0.00567826	0.275132	PHYS.1vs0.NO
ENSG00000198000	5527.01	0.192931	0.0698429	2.76235	0.00573866	0.275132	PHYS.1vs0.NO
ENSG00000109089	1993.25	0.303652	0.10993	2.76222	0.00574096	0.275132	PHYS.1vs0.NO
ENSG00000101745	1387.9	0.366688	0.132934	2.75843	0.00580805	0.275491	PHYS.1vs0.NO
ENSG00000131779	628.113	0.408598	0.148162	2.75777	0.00581972	0.275491	PHYS.1vs0.NO
ENSG00000160961	159.279	0.552164	0.200992	2.74719	0.00601076	0.276763	PHYS.1vs0.NO
ENSG00000150712	1164.97	0.213096	0.0775777	2.74687	0.00601677	0.276763	PHYS.1vs0.NO
ENSG00000074356	2491.68	0.186239	0.0678106	2.74646	0.00602427	0.276763	PHYS.1vs0.NO
ENSG00000164168	1965.24	0.203001	0.0739567	2.74486	0.0060536	0.277155	PHYS.1vs0.NO
ENSG00000181938	444.469	0.344082	0.125667	2.73806	0.00618036	0.281746	PHYS.1vs0.NO
ENSG00000150401	803.669	0.298517	0.109066	2.73702	0.00619977	0.281746	PHYS.1vs0.NO
ENSG00000153201	5595.77	0.337351	0.12336	2.73468	0.00624414	0.281746	PHYS.1vs0.NO
ENSG00000164654	1150.83	0.221855	0.0812094	2.73189	0.00629727	0.281746	PHYS.1vs0.NO
ENSG00000175137	1221.69	0.284189	0.104031	2.73178	0.0062994	0.281746	PHYS.1vs0.NO
ENSG00000132661	2012.26	0.303905	0.111403	2.72797	0.00637251	0.283003	PHYS.1vs0.NO
ENSG00000281026	14.8581	1.65927	0.609324	2.72313	0.00646665	NA	PHYS.1vs0.NO
ENSG00000066455	3284.02	0.269522	0.0990049	2.72231	0.00648271	0.285047	PHYS.1vs0.NO
ENSG00000051009	694.744	0.378835	0.139351	2.71856	0.0065567	0.287352	PHYS.1vs0.NO
ENSG00000170871	736.748	0.281475	0.103685	2.71472	0.00663325	0.289342	PHYS.1vs0.NO
ENSG00000136383	36.3162	0.932502	0.34404	2.71045	0.0067192	0.289342	PHYS.1vs0.NO
ENSG00000132819	891.94	0.256367	0.0947337	2.70619	0.00680605	0.289342	PHYS.1vs0.NO
ENSG00000142039	993.57	0.411386	0.152132	2.70414	0.00684821	0.289342	PHYS.1vs0.NO
ENSG00000111364	1157.8	0.242055	0.0896048	2.70136	0.0069057	0.289342	PHYS.1vs0.NO
ENSG00000160688	1168.91	0.276177	0.102303	2.69959	0.00694247	0.289342	PHYS.1vs0.NO
ENSG00000132740	617.146	0.323536	0.119851	2.69948	0.00694475	0.289342	PHYS.1vs0.NO
ENSG00000198324	304.772	0.409249	0.151801	2.69596	0.00701865	0.289503	PHYS.1vs0.NO
ENSG00000179818	629.397	0.494839	0.183749	2.69302	0.00708072	0.290266	PHYS.1vs0.NO
ENSG00000182208	1389.06	0.246736	0.0917327	2.68973	0.00715097	0.290541	PHYS.1vs0.NO
ENSG00000177192	1906.99	0.275578	0.102646	2.68476	0.00725825	0.290541	PHYS.1vs0.NO
ENSG00000178338	173.464	0.478657	0.178344	2.68389	0.00727706	0.290541	PHYS.1vs0.NO
ENSG00000263843	110.216	0.641765	0.239245	2.68246	0.00730826	0.290541	PHYS.1vs0.NO
ENSG00000110851	1426.16	0.319717	0.119248	2.68111	0.00733787	0.290541	PHYS.1vs0.NO
ENSG00000133619	180.397	0.442113	0.165127	2.67741	0.00741933	0.290541	PHYS.1vs0.NO
ENSG00000230667	40.1662	0.911458	0.34062	2.67588	0.00745328	0.290541	PHYS.1vs0.NO
ENSG00000272931	43.003	0.846666	0.316638	2.67392	0.00749695	0.290541	PHYS.1vs0.NO
ENSG00000187866	872.49	0.255864	0.0957657	2.67177	0.00754514	0.290541	PHYS.1vs0.NO
ENSG00000137817	2373.18	0.231438	0.0866238	2.67176	0.00754539	0.290541	PHYS.1vs0.NO
ENSG00000121057	3945.57	0.202015	0.0758214	2.66436	0.00771357	0.292124	PHYS.1vs0.NO
ENSG00000184939	851.194	0.382587	0.143673	2.6629	0.0077471	0.292124	PHYS.1vs0.NO
ENSG00000100564	294.051	0.316738	0.119061	2.66029	0.00780727	0.292124	PHYS.1vs0.NO
ENSG00000167657	2084.16	0.261546	0.098426	2.65728	0.00787733	0.293156	PHYS.1vs0.NO
ENSG00000196544	775.763	0.337915	0.127237	2.6558	0.00791205	0.29327	PHYS.1vs0.NO
ENSG00000124549	46.1703	0.790949	0.297879	2.65527	0.00792443	0.29327	PHYS.1vs0.NO
ENSG00000247679	45.7754	0.704193	0.266237	2.64499	0.00816943	0.293847	PHYS.1vs0.NO
ENSG00000184209	388.593	0.431041	0.162998	2.64446	0.00818216	0.293847	PHYS.1vs0.NO
ENSG00000147548	2256.64	0.213812	0.0809877	2.64006	0.00828917	0.293847	PHYS.1vs0.NO
ENSG00000168792	631.795	0.296206	0.112198	2.64002	0.00829008	0.293847	PHYS.1vs0.NO
ENSG00000224870	518.127	0.246697	0.0936249	2.63495	0.00841488	0.293847	PHYS.1vs0.NO
ENSG00000130772	104.871	0.473291	0.179782	2.63259	0.00847376	0.293847	PHYS.1vs0.NO
ENSG00000174276	728.924	0.359822	0.136711	2.63199	0.00848876	0.293847	PHYS.1vs0.NO
ENSG00000101181	1492.49	0.325416	0.123776	2.62908	0.00856162	0.293847	PHYS.1vs0.NO
ENSG00000277476	19.504	1.26474	0.481437	2.62702	0.00861362	NA	PHYS.1vs0.NO
ENSG00000139266	664.086	0.316977	0.120788	2.62423	0.00868446	0.293847	PHYS.1vs0.NO
ENSG00000005100	3828.54	0.255875	0.0976005	2.62166	0.00875032	0.293847	PHYS.1vs0.NO
ENSG00000160172	342.637	0.367201	0.140274	2.61774	0.0088513	0.293847	PHYS.1vs0.NO
ENSG00000143450	12.8896	1.22984	0.469911	2.61717	0.00886629	NA	PHYS.1vs0.NO
ENSG00000215126	84.7762	0.564037	0.215559	2.61663	0.00888028	0.293847	PHYS.1vs0.NO
ENSG00000183718	278.262	0.458629	0.175449	2.61403	0.00894813	0.293847	PHYS.1vs0.NO
ENSG00000170473	1859.41	0.308514	0.118066	2.61307	0.00897342	0.293847	PHYS.1vs0.NO
ENSG00000062194	2663.6	0.215903	0.0826325	2.61281	0.00898007	0.293847	PHYS.1vs0.NO
ENSG00000162073	1705.12	0.296916	0.113683	2.61179	0.00900688	0.293847	PHYS.1vs0.NO
ENSG00000132109	571.041	0.419799	0.16086	2.60971	0.00906189	0.293847	PHYS.1vs0.NO
ENSG00000169217	3200.14	0.294031	0.112761	2.60755	0.00911915	0.293847	PHYS.1vs0.NO
ENSG00000250251	126.492	0.551174	0.211381	2.60749	0.00912084	0.293847	PHYS.1vs0.NO
ENSG00000186665	289.89	0.449188	0.172463	2.60455	0.00919955	0.293847	PHYS.1vs0.NO
ENSG00000213160	66.8828	0.569242	0.218567	2.60442	0.00920289	0.293847	PHYS.1vs0.NO
ENSG00000285793	74.6279	0.63849	0.245264	2.60328	0.00923369	0.293847	PHYS.1vs0.NO
ENSG00000184319	466.446	0.252523	0.0971601	2.59904	0.00934859	0.293847	PHYS.1vs0.NO
ENSG00000006695	1286.19	0.211058	0.0812318	2.59822	0.00937095	0.293847	PHYS.1vs0.NO
ENSG00000110906	2727.26	0.166777	0.0642001	2.59777	0.00938322	0.293847	PHYS.1vs0.NO
ENSG00000145388	1001.21	0.260906	0.100464	2.597	0.00940408	0.293847	PHYS.1vs0.NO
ENSG00000177932	155.858	0.470486	0.181256	2.5957	0.00943982	0.293847	PHYS.1vs0.NO
ENSG00000116205	406.83	0.282407	0.108853	2.59438	0.00947624	0.294294	PHYS.1vs0.NO
ENSG00000140987	599.604	0.31009	0.119576	2.59324	0.00950758	0.294321	PHYS.1vs0.NO
ENSG00000234127	844.262	0.215006	0.0830371	2.58928	0.00961761	0.294766	PHYS.1vs0.NO
ENSG00000203706	25.6681	0.995882	0.385166	2.58559	0.0097213	NA	PHYS.1vs0.NO
ENSG00000182903	277.375	0.409675	0.158608	2.58293	0.00979648	0.294766	PHYS.1vs0.NO
ENSG00000241058	387.469	0.279021	0.108079	2.58164	0.00983308	0.294766	PHYS.1vs0.NO
ENSG00000147324	158.429	0.415258	0.160938	2.58024	0.00987314	0.294766	PHYS.1vs0.NO
ENSG00000144736	511.377	0.31605	0.122491	2.58019	0.00987447	0.294766	PHYS.1vs0.NO
ENSG00000160993	392.04	0.341628	0.132417	2.57994	0.00988164	0.294766	PHYS.1vs0.NO
ENSG00000124104	248.053	0.501896	0.19456	2.57965	0.00988998	0.294766	PHYS.1vs0.NO
ENSG00000158055	606.621	0.24824	0.0962919	2.578	0.00993751	0.294766	PHYS.1vs0.NO
ENSG00000174206	485.116	0.296203	0.114968	2.57639	0.00998376	0.294766	PHYS.1vs0.NO
ENSG00000110060	481.656	0.292156	0.113422	2.57583	0.00999989	0.294766	PHYS.1vs0.NO
ENSG00000178988	1821.26	0.360414	0.140142	2.57178	0.0101178	0.294766	PHYS.1vs0.NO
ENSG00000185614	442.363	0.416141	0.161864	2.57093	0.0101425	0.294766	PHYS.1vs0.NO
ENSG00000114503	4127.08	0.261582	0.101808	2.56938	0.0101882	0.294766	PHYS.1vs0.NO
ENSG00000156675	657.971	0.295557	0.115032	2.56934	0.0101891	0.294766	PHYS.1vs0.NO
ENSG00000119599	772.466	0.228573	0.0889662	2.56921	0.0101929	0.294766	PHYS.1vs0.NO
ENSG00000105376	307.729	0.529302	0.206215	2.56675	0.0102658	0.294766	PHYS.1vs0.NO
ENSG00000115446	1118.68	0.260985	0.10173	2.56546	0.0103038	0.295221	PHYS.1vs0.NO
ENSG00000162714	1785.4	0.19876	0.0775051	2.56448	0.0103331	0.295292	PHYS.1vs0.NO
ENSG00000181274	1692.27	0.343397	0.133975	2.56315	0.0103728	0.295292	PHYS.1vs0.NO
ENSG00000275895	29.4489	1.08926	0.426217	2.55565	0.010599	NA	PHYS.1vs0.NO
ENSG00000174109	663.864	0.308408	0.120786	2.55334	0.0106696	0.296289	PHYS.1vs0.NO
ENSG00000259956	4011.03	0.206108	0.0807469	2.55252	0.0106948	0.296289	PHYS.1vs0.NO
ENSG00000125741	1771.07	0.222821	0.0873924	2.54966	0.0107827	0.296289	PHYS.1vs0.NO
ENSG00000163481	876.469	0.246055	0.0966361	2.5462	0.0108903	0.296289	PHYS.1vs0.NO
ENSG00000162062	267.067	0.405381	0.159279	2.5451	0.0109248	0.296289	PHYS.1vs0.NO
ENSG00000134077	1310.63	0.237691	0.0934651	2.5431	0.0109873	0.296289	PHYS.1vs0.NO
ENSG00000065600	375.916	0.447664	0.176104	2.54204	0.0110207	0.296289	PHYS.1vs0.NO
ENSG00000124508	242.894	0.422835	0.166355	2.54177	0.0110293	0.296289	PHYS.1vs0.NO
ENSG00000260196	41.1144	0.705394	0.27759	2.54114	0.0110492	0.296289	PHYS.1vs0.NO
ENSG00000158792	455.472	0.266851	0.105025	2.54084	0.0110587	0.296289	PHYS.1vs0.NO
ENSG00000224470	3752.31	0.240776	0.0947907	2.54009	0.0110825	0.296289	PHYS.1vs0.NO
ENSG00000165156	2431.85	0.18548	0.0730769	2.53815	0.0111439	0.296289	PHYS.1vs0.NO
ENSG00000176401	37.3291	0.716739	0.282684	2.53548	0.0112295	0.296289	PHYS.1vs0.NO
ENSG00000177383	3239.72	0.255632	0.100843	2.53497	0.0112458	0.296289	PHYS.1vs0.NO
ENSG00000137815	1997.29	0.153268	0.0604681	2.5347	0.0112544	0.296289	PHYS.1vs0.NO
ENSG00000228043	18.7592	0.987929	0.39011	2.53244	0.0113273	NA	PHYS.1vs0.NO
ENSG00000087995	837.393	0.227006	0.0896958	2.53084	0.011379	0.297843	PHYS.1vs0.NO
ENSG00000090432	2302.27	0.20788	0.0822347	2.52788	0.0114752	0.29882	PHYS.1vs0.NO
ENSG00000152457	845.571	0.243811	0.0964585	2.52763	0.0114836	0.29882	PHYS.1vs0.NO
ENSG00000136827	2937.72	0.277434	0.109794	2.52686	0.0115086	0.298887	PHYS.1vs0.NO
ENSG00000197562	1097.15	0.307956	0.122047	2.52325	0.0116277	0.299936	PHYS.1vs0.NO
ENSG00000119844	2736.31	0.195727	0.0775821	2.52284	0.0116412	0.299936	PHYS.1vs0.NO
ENSG00000113621	781.967	0.258592	0.102697	2.518	0.0118022	0.300652	PHYS.1vs0.NO
ENSG00000177951	3432.69	0.218952	0.0869929	2.5169	0.0118393	0.301021	PHYS.1vs0.NO
ENSG00000143740	869.855	0.253163	0.100747	2.51287	0.0119754	0.303324	PHYS.1vs0.NO
ENSG00000269951	11.1859	1.39685	0.55611	2.51182	0.012011	NA	PHYS.1vs0.NO
ENSG00000178096	200.857	0.514518	0.204858	2.51158	0.0120193	0.303857	PHYS.1vs0.NO
ENSG00000135482	260.605	0.439779	0.175161	2.51071	0.0120489	0.303917	PHYS.1vs0.NO
ENSG00000181915	2136.17	0.232991	0.0928186	2.51017	0.0120672	0.303917	PHYS.1vs0.NO
ENSG00000138614	1840.14	0.27692	0.110544	2.50506	0.0122432	0.307187	PHYS.1vs0.NO
ENSG00000135407	84.297	0.635465	0.254112	2.50073	0.0123938	0.309217	PHYS.1vs0.NO
ENSG00000140650	1307.28	0.249045	0.099656	2.49904	0.0124529	0.309612	PHYS.1vs0.NO
ENSG00000112130	730.589	0.301758	0.120861	2.49673	0.0125344	0.309612	PHYS.1vs0.NO
ENSG00000103550	1434.49	0.383794	0.153743	2.49634	0.0125483	0.309612	PHYS.1vs0.NO
ENSG00000131043	1607.54	0.233091	0.0934034	2.49553	0.0125769	0.309612	PHYS.1vs0.NO
ENSG00000204438	192.644	0.446258	0.178839	2.4953	0.0125849	0.309612	PHYS.1vs0.NO
ENSG00000141219	933.357	0.272047	0.109065	2.49435	0.0126187	0.309612	PHYS.1vs0.NO
ENSG00000172171	490.177	0.297105	0.119278	2.49086	0.0127434	0.31026	PHYS.1vs0.NO
ENSG00000213062	51.4364	0.727672	0.292162	2.49064	0.0127512	0.31026	PHYS.1vs0.NO
ENSG00000130717	1654.95	0.243731	0.0978795	2.49011	0.0127704	0.31026	PHYS.1vs0.NO
ENSG00000099385	1546.28	0.245856	0.0987874	2.48874	0.0128196	0.31026	PHYS.1vs0.NO
ENSG00000137275	1684.71	0.176474	0.0709571	2.48706	0.0128805	0.310883	PHYS.1vs0.NO
ENSG00000182704	5443.7	0.192133	0.0773453	2.4841	0.012988	0.311842	PHYS.1vs0.NO
ENSG00000155749	18.9476	1.14637	0.462502	2.47863	0.0131888	NA	PHYS.1vs0.NO
ENSG00000196155	136.8	0.471587	0.190413	2.47665	0.0132621	0.314047	PHYS.1vs0.NO
ENSG00000137124	712.314	0.330163	0.133465	2.47379	0.0133688	0.314047	PHYS.1vs0.NO
ENSG00000088882	43.3184	0.923684	0.373456	2.47334	0.0133855	0.314047	PHYS.1vs0.NO
ENSG00000118523	930.245	0.39644	0.160408	2.47144	0.0134569	0.314047	PHYS.1vs0.NO
ENSG00000196597	214.152	0.378026	0.15303	2.47027	0.0135012	0.314047	PHYS.1vs0.NO
ENSG00000125901	2003.92	0.242572	0.0983552	2.46628	0.0136523	0.31412	PHYS.1vs0.NO
ENSG00000100395	1036.23	0.238159	0.0965849	2.4658	0.0136707	0.31412	PHYS.1vs0.NO
ENSG00000148296	1263.75	0.21415	0.0869026	2.46425	0.01373	0.31412	PHYS.1vs0.NO
ENSG00000183155	731.107	0.28871	0.11717	2.46402	0.0137389	0.31412	PHYS.1vs0.NO
ENSG00000107897	634.793	0.242191	0.0983058	2.46365	0.0137532	0.31412	PHYS.1vs0.NO
ENSG00000134461	324.893	0.312056	0.126973	2.45766	0.0139845	0.316545	PHYS.1vs0.NO
ENSG00000169957	2367.22	0.338139	0.137685	2.4559	0.0140533	0.316545	PHYS.1vs0.NO
ENSG00000136243	1533.34	0.247715	0.100883	2.45547	0.01407	0.316545	PHYS.1vs0.NO
ENSG00000136444	502.831	0.313653	0.127791	2.45443	0.014111	0.316545	PHYS.1vs0.NO
ENSG00000143393	2343.61	0.190306	0.0775385	2.45435	0.0141141	0.316545	PHYS.1vs0.NO
ENSG00000241343	218.455	0.605809	0.246889	2.45377	0.0141368	0.316545	PHYS.1vs0.NO
ENSG00000164002	343.561	0.344842	0.140645	2.45185	0.0142122	0.317068	PHYS.1vs0.NO
ENSG00000232838	32.068	0.933359	0.381041	2.44949	0.0143057	0.317163	PHYS.1vs0.NO
ENSG00000138604	700.814	0.302103	0.123444	2.44729	0.0143937	0.317708	PHYS.1vs0.NO
ENSG00000149474	880.195	0.275362	0.112658	2.44424	0.0145158	0.319131	PHYS.1vs0.NO
ENSG00000100852	4818.7	0.262029	0.107274	2.44262	0.0145811	0.319513	PHYS.1vs0.NO
ENSG00000204498	303.392	0.349466	0.143185	2.44066	0.0146603	0.320195	PHYS.1vs0.NO
ENSG00000213516	1172.76	0.248944	0.102075	2.43883	0.0147349	0.320772	PHYS.1vs0.NO
ENSG00000115649	1451.33	0.183152	0.0752154	2.43503	0.0148906	0.323107	PHYS.1vs0.NO
ENSG00000118655	727.384	0.294324	0.120973	2.43296	0.0149759	0.323976	PHYS.1vs0.NO
ENSG00000125962	558.339	0.265012	0.109026	2.43072	0.0150687	0.324854	PHYS.1vs0.NO
ENSG00000066583	463.681	0.242123	0.099822	2.42555	0.0152853	0.327246	PHYS.1vs0.NO
ENSG00000198231	5888.39	0.175765	0.0724748	2.4252	0.0153002	0.327246	PHYS.1vs0.NO
ENSG00000259802	48.0275	0.717647	0.295991	2.42456	0.015327	0.327246	PHYS.1vs0.NO
ENSG00000101751	428.947	0.274911	0.11358	2.42042	0.0155024	0.327706	PHYS.1vs0.NO
ENSG00000196378	196.571	0.377198	0.155969	2.41842	0.015588	0.327706	PHYS.1vs0.NO
ENSG00000159792	1984.53	0.207062	0.0856444	2.4177	0.0156191	0.327706	PHYS.1vs0.NO
ENSG00000269399	21.7587	1.24165	0.514139	2.41501	0.0157349	NA	PHYS.1vs0.NO
ENSG00000135966	1407.25	0.263769	0.109248	2.41441	0.0157606	0.330155	PHYS.1vs0.NO
ENSG00000160570	774.874	0.269463	0.111804	2.41014	0.0159466	0.331963	PHYS.1vs0.NO
ENSG00000155729	736.271	0.35998	0.149436	2.40893	0.0159992	0.332271	PHYS.1vs0.NO
ENSG00000019485	760.198	0.396626	0.164848	2.40601	0.0161279	0.333651	PHYS.1vs0.NO
ENSG00000122592	568.125	0.338327	0.140755	2.40367	0.0162316	0.335276	PHYS.1vs0.NO
ENSG00000167778	1442.37	0.262804	0.109585	2.39818	0.0164766	0.336889	PHYS.1vs0.NO
ENSG00000170190	1072.21	0.289278	0.120624	2.39817	0.016477	0.336889	PHYS.1vs0.NO
ENSG00000160214	1746.64	0.22341	0.0931834	2.39753	0.0165059	0.336889	PHYS.1vs0.NO
ENSG00000015676	3259.84	0.192985	0.0804993	2.39736	0.0165139	0.336889	PHYS.1vs0.NO
ENSG00000168246	663.792	0.214379	0.0894424	2.39684	0.0165372	0.336889	PHYS.1vs0.NO
ENSG00000139990	1623.98	0.197436	0.0824471	2.3947	0.0166338	0.337823	PHYS.1vs0.NO
ENSG00000113761	516.394	0.23044	0.0964966	2.38807	0.0169373	0.340356	PHYS.1vs0.NO
ENSG00000147457	1206.47	0.190678	0.0799151	2.38601	0.0170324	0.34069	PHYS.1vs0.NO
ENSG00000184162	594.505	0.275987	0.115682	2.38573	0.0170452	0.34069	PHYS.1vs0.NO
ENSG00000169249	176.557	0.379519	0.159098	2.38545	0.0170584	0.34069	PHYS.1vs0.NO
ENSG00000127774	1499.42	0.31226	0.131073	2.38234	0.017203	0.341597	PHYS.1vs0.NO
ENSG00000247572	259.525	0.339825	0.142645	2.38231	0.0172042	0.341597	PHYS.1vs0.NO
ENSG00000131188	277.383	0.330282	0.138806	2.37945	0.0173384	0.343749	PHYS.1vs0.NO
ENSG00000106723	7321.23	0.188123	0.0791549	2.37664	0.0174711	0.344406	PHYS.1vs0.NO
ENSG00000004534	1582.97	0.266714	0.112226	2.37659	0.0174735	0.344406	PHYS.1vs0.NO
ENSG00000100292	101.816	0.618373	0.260286	2.37574	0.0175136	0.344406	PHYS.1vs0.NO
ENSG00000187566	99.0239	0.420807	0.177237	2.37427	0.0175839	0.344514	PHYS.1vs0.NO
ENSG00000256223	83.1872	0.566462	0.238717	2.37294	0.017647	0.345172	PHYS.1vs0.NO
ENSG00000258561	87.0845	0.512049	0.215839	2.37236	0.0176747	0.345172	PHYS.1vs0.NO
ENSG00000133193	1478.14	0.198996	0.0839428	2.37062	0.0177582	0.345172	PHYS.1vs0.NO
ENSG00000091656	63.3963	0.675587	0.285145	2.36927	0.0178232	0.345172	PHYS.1vs0.NO
ENSG00000170854	3907.57	0.195538	0.0825321	2.36924	0.0178247	0.345172	PHYS.1vs0.NO
ENSG00000196843	560.142	0.289898	0.122502	2.36648	0.0179582	0.34662	PHYS.1vs0.NO
ENSG00000187815	184.508	0.484015	0.204941	2.36172	0.0181902	0.348786	PHYS.1vs0.NO
ENSG00000172086	1061.53	0.448779	0.190072	2.3611	0.0182208	0.348786	PHYS.1vs0.NO
ENSG00000141696	455.853	0.294075	0.124772	2.35689	0.0184285	0.35043	PHYS.1vs0.NO
ENSG00000272172	50.3858	0.608039	0.258663	2.3507	0.0187381	0.353109	PHYS.1vs0.NO
ENSG00000158669	1389	0.173498	0.0739283	2.34684	0.0189335	0.355283	PHYS.1vs0.NO
ENSG00000181619	51.0226	0.632503	0.270287	2.34012	0.0192776	0.358208	PHYS.1vs0.NO
ENSG00000180901	1662.15	0.170204	0.0727987	2.33801	0.0193867	0.359243	PHYS.1vs0.NO
ENSG00000188725	3068.41	0.196964	0.0845046	2.3308	0.0197637	0.360737	PHYS.1vs0.NO
ENSG00000127334	862.662	0.200441	0.0860166	2.33026	0.0197924	0.360737	PHYS.1vs0.NO
ENSG00000132604	1733.42	0.19055	0.0818617	2.3277	0.0199279	0.360998	PHYS.1vs0.NO
ENSG00000140265	1315.89	0.252172	0.108517	2.32379	0.0201367	0.361924	PHYS.1vs0.NO
ENSG00000102967	338.39	0.421241	0.181295	2.32352	0.0201514	0.361924	PHYS.1vs0.NO
ENSG00000161526	1823.88	0.181413	0.0780803	2.32342	0.0201567	0.361924	PHYS.1vs0.NO
ENSG00000162227	762.939	0.245464	0.105752	2.32112	0.0202802	0.362675	PHYS.1vs0.NO
ENSG00000099364	1406.94	0.301091	0.129895	2.31797	0.0204512	0.363372	PHYS.1vs0.NO
ENSG00000123444	120.111	0.47666	0.206026	2.31359	0.0206902	0.363372	PHYS.1vs0.NO
ENSG00000139832	232.436	0.329724	0.142522	2.31349	0.0206959	0.363372	PHYS.1vs0.NO
ENSG00000187792	107.184	0.501467	0.216812	2.31291	0.0207275	0.363372	PHYS.1vs0.NO
ENSG00000072415	1123.03	0.170884	0.0738849	2.31284	0.0207314	0.363372	PHYS.1vs0.NO
ENSG00000188895	3581.07	0.184828	0.079933	2.31228	0.020762	0.363372	PHYS.1vs0.NO
ENSG00000143622	543.64	0.227111	0.0982353	2.31191	0.0207828	0.363372	PHYS.1vs0.NO
ENSG00000122557	1897.18	0.163234	0.0706489	2.31049	0.0208609	0.363435	PHYS.1vs0.NO
ENSG00000139174	147.995	0.426264	0.184503	2.31034	0.0208692	0.363435	PHYS.1vs0.NO
ENSG00000095261	3523.32	0.175361	0.0759285	2.30956	0.0209127	0.363435	PHYS.1vs0.NO
ENSG00000101138	1568.61	0.154861	0.067072	2.30888	0.0209501	0.363435	PHYS.1vs0.NO
ENSG00000139719	381.306	0.243452	0.105474	2.30817	0.0209896	0.363646	PHYS.1vs0.NO
ENSG00000162927	237.583	0.383962	0.166478	2.30638	0.0210892	0.364613	PHYS.1vs0.NO
ENSG00000105875	256.161	0.413862	0.179598	2.30438	0.0212015	0.364945	PHYS.1vs0.NO
ENSG00000136463	1243.63	0.209972	0.0911711	2.30306	0.0212755	0.365746	PHYS.1vs0.NO
ENSG00000213995	1428.76	0.15195	0.066019	2.3016	0.0213575	0.366211	PHYS.1vs0.NO
ENSG00000184281	1766.73	0.206489	0.0898376	2.29846	0.0215354	0.367179	PHYS.1vs0.NO
ENSG00000134982	1566.37	0.52891	0.230143	2.29818	0.0215518	0.367179	PHYS.1vs0.NO
ENSG00000169188	1033.2	0.281972	0.122734	2.29742	0.0215946	0.367439	PHYS.1vs0.NO
ENSG00000104447	123.514	0.453456	0.197511	2.29585	0.0216846	0.368031	PHYS.1vs0.NO
ENSG00000120709	2002.76	0.177341	0.0772966	2.29429	0.0217737	0.368633	PHYS.1vs0.NO
ENSG00000063322	1514.75	0.196644	0.085711	2.29426	0.0217754	0.368633	PHYS.1vs0.NO
ENSG00000254858	873.644	0.243851	0.106452	2.29071	0.0219805	0.370691	PHYS.1vs0.NO
ENSG00000130150	635.258	0.246885	0.107964	2.28674	0.022211	0.372713	PHYS.1vs0.NO
ENSG00000162194	289.308	0.296151	0.129509	2.28672	0.0222123	0.372713	PHYS.1vs0.NO
ENSG00000118564	827.575	0.181108	0.0792688	2.28473	0.0223287	0.374195	PHYS.1vs0.NO
ENSG00000146063	1705.97	0.257786	0.113032	2.28066	0.0225688	0.374287	PHYS.1vs0.NO
ENSG00000148384	1152.68	0.278187	0.122029	2.27968	0.0226269	0.374287	PHYS.1vs0.NO
ENSG00000087152	3884.38	0.16101	0.0706737	2.27822	0.0227133	0.374287	PHYS.1vs0.NO
ENSG00000125449	388.056	0.35908	0.157631	2.27799	0.0227274	0.374287	PHYS.1vs0.NO
ENSG00000196227	1314.81	0.197623	0.0867742	2.27744	0.0227598	0.374287	PHYS.1vs0.NO
ENSG00000077514	1474.19	0.164703	0.0723561	2.27628	0.0228291	0.374287	PHYS.1vs0.NO
ENSG00000287737	20.66	0.986735	0.433495	2.27623	0.0228323	NA	PHYS.1vs0.NO
ENSG00000075407	862.226	0.332886	0.146383	2.27407	0.0229616	0.374308	PHYS.1vs0.NO
ENSG00000102786	1542	0.160417	0.0705596	2.2735	0.0229962	0.374308	PHYS.1vs0.NO
ENSG00000007080	2394.53	0.197675	0.0869994	2.27214	0.023078	0.374308	PHYS.1vs0.NO
ENSG00000146576	1181.69	0.29094	0.128051	2.27207	0.0230823	0.374308	PHYS.1vs0.NO
ENSG00000132603	4900.36	0.174949	0.0770064	2.27188	0.023094	0.374308	PHYS.1vs0.NO
ENSG00000113384	4207.77	0.179188	0.0788992	2.2711	0.0231407	0.37461	PHYS.1vs0.NO
ENSG00000274211	308.37	0.39911	0.175821	2.26999	0.0232084	0.374675	PHYS.1vs0.NO
ENSG00000182544	826.048	0.325011	0.143316	2.2678	0.0233413	0.375123	PHYS.1vs0.NO
ENSG00000171813	1201.17	0.229401	0.101214	2.26649	0.0234216	0.375334	PHYS.1vs0.NO
ENSG00000087448	1019.49	0.266044	0.117785	2.25873	0.0239003	0.379638	PHYS.1vs0.NO
ENSG00000064933	640.848	0.219732	0.0973057	2.25816	0.0239358	0.379638	PHYS.1vs0.NO
ENSG00000151881	512.07	0.242224	0.107332	2.25677	0.0240221	0.380555	PHYS.1vs0.NO
ENSG00000111785	332.277	0.273786	0.121457	2.25419	0.0241845	0.382504	PHYS.1vs0.NO
ENSG00000170561	3110.33	0.2218	0.0984604	2.25269	0.0242789	0.382504	PHYS.1vs0.NO
ENSG00000133422	2267.59	0.388945	0.172674	2.25248	0.0242919	0.382504	PHYS.1vs0.NO
ENSG00000177363	15.3156	1.05354	0.468022	2.25105	0.0243824	NA	PHYS.1vs0.NO
ENSG00000162409	13.9797	1.28207	0.569699	2.25043	0.0244214	NA	PHYS.1vs0.NO
ENSG00000136478	1778.31	0.160379	0.0712661	2.25043	0.0244219	0.382504	PHYS.1vs0.NO
ENSG00000135392	818.376	0.230328	0.10239	2.24951	0.0244798	0.382504	PHYS.1vs0.NO
ENSG00000132436	1245.71	0.258993	0.115194	2.24832	0.0245559	0.382504	PHYS.1vs0.NO
ENSG00000164309	36.3765	0.782345	0.348017	2.24801	0.0245758	0.382504	PHYS.1vs0.NO
ENSG00000180423	271.635	0.321807	0.143493	2.24267	0.0249179	0.385114	PHYS.1vs0.NO
ENSG00000100099	2219.59	0.242545	0.108219	2.24124	0.0250106	0.385114	PHYS.1vs0.NO
ENSG00000120158	948.375	0.220805	0.0986718	2.23777	0.0252359	0.385114	PHYS.1vs0.NO
ENSG00000240857	555.548	0.363106	0.162312	2.23708	0.0252811	0.385114	PHYS.1vs0.NO
ENSG00000125898	1674.83	0.215575	0.0963858	2.23658	0.0253136	0.385114	PHYS.1vs0.NO
ENSG00000184508	595.342	0.347209	0.155439	2.23373	0.0255011	0.386131	PHYS.1vs0.NO
ENSG00000107371	482.312	0.282262	0.126405	2.23299	0.0255498	0.386131	PHYS.1vs0.NO
ENSG00000107560	623.6	0.273495	0.1226	2.23079	0.0256948	0.386131	PHYS.1vs0.NO
ENSG00000159322	2133.3	0.171135	0.0768595	2.22659	0.0259745	0.389029	PHYS.1vs0.NO
ENSG00000123427	263.142	0.32072	0.144315	2.22236	0.0262591	0.389768	PHYS.1vs0.NO
ENSG00000196810	516.522	0.231356	0.104137	2.22165	0.0263067	0.389768	PHYS.1vs0.NO
ENSG00000179918	3086.53	0.224311	0.101005	2.2208	0.0263647	0.389768	PHYS.1vs0.NO
ENSG00000170222	340.938	0.34178	0.153977	2.21968	0.0264405	0.389768	PHYS.1vs0.NO
ENSG00000239857	201.391	0.378934	0.170751	2.21922	0.0264715	0.389768	PHYS.1vs0.NO
ENSG00000070495	634.259	0.242207	0.10915	2.21903	0.0264845	0.389768	PHYS.1vs0.NO
ENSG00000135686	2163.24	0.249373	0.112472	2.2172	0.0266098	0.389768	PHYS.1vs0.NO
ENSG00000137522	854.576	0.219932	0.0992151	2.21672	0.0266426	0.389768	PHYS.1vs0.NO
ENSG00000106780	439.047	0.366844	0.165498	2.21661	0.0266497	0.389768	PHYS.1vs0.NO
ENSG00000119787	3702.66	0.142909	0.0644733	2.21655	0.0266535	0.389768	PHYS.1vs0.NO
ENSG00000156206	38.1143	0.794331	0.358507	2.21567	0.0267143	0.389768	PHYS.1vs0.NO
ENSG00000146457	3019.04	0.155786	0.0703388	2.21479	0.0267744	0.389853	PHYS.1vs0.NO
ENSG00000138433	1268.9	0.216567	0.0978733	2.21273	0.0269164	0.391065	PHYS.1vs0.NO
ENSG00000178665	27.5615	0.934324	0.422388	2.212	0.0269665	NA	PHYS.1vs0.NO
ENSG00000057657	367.217	0.356755	0.16172	2.206	0.0273838	0.39527	PHYS.1vs0.NO
ENSG00000135956	3775.88	0.260466	0.118137	2.20478	0.0274693	0.396075	PHYS.1vs0.NO
ENSG00000197283	409.366	0.370709	0.168182	2.20422	0.027509	0.396218	PHYS.1vs0.NO
ENSG00000161920	724.683	0.316921	0.143811	2.20373	0.0275431	0.396281	PHYS.1vs0.NO
ENSG00000104714	1197.32	0.249214	0.113136	2.20278	0.0276101	0.39639	PHYS.1vs0.NO
ENSG00000142684	1327.94	0.276808	0.125715	2.20187	0.0276743	0.396442	PHYS.1vs0.NO
ENSG00000160051	173.22	0.321963	0.146536	2.19716	0.0280088	0.398676	PHYS.1vs0.NO
ENSG00000116717	3349.47	0.30699	0.139806	2.19582	0.0281046	0.399614	PHYS.1vs0.NO
ENSG00000143379	1396.2	0.170026	0.0774827	2.19438	0.0282081	0.400045	PHYS.1vs0.NO
ENSG00000153823	238.511	0.471365	0.214892	2.1935	0.0282713	0.400045	PHYS.1vs0.NO
ENSG00000213015	543.014	0.232136	0.105851	2.19304	0.0283044	0.400045	PHYS.1vs0.NO
ENSG00000103852	577.563	0.316619	0.144478	2.19147	0.0284181	0.400736	PHYS.1vs0.NO
ENSG00000165714	52.9059	0.642251	0.293136	2.19097	0.0284542	0.400736	PHYS.1vs0.NO
ENSG00000125686	4381.79	0.197037	0.0901812	2.18491	0.0288957	0.403394	PHYS.1vs0.NO
ENSG00000152778	574.104	0.216541	0.09912	2.18464	0.0289155	0.403394	PHYS.1vs0.NO
ENSG00000237296	53.7284	0.550033	0.251844	2.18403	0.0289603	0.403581	PHYS.1vs0.NO
ENSG00000253187	729.156	0.229189	0.104958	2.18363	0.0289895	0.403581	PHYS.1vs0.NO
ENSG00000154305	2309.37	0.216663	0.0993426	2.18097	0.0291857	0.403649	PHYS.1vs0.NO
ENSG00000187210	387.907	0.333154	0.152759	2.18092	0.0291895	0.403649	PHYS.1vs0.NO
ENSG00000065457	1487.69	0.240083	0.11009	2.18079	0.0291989	0.403649	PHYS.1vs0.NO
ENSG00000122035	42.1614	0.556062	0.254993	2.1807	0.0292057	0.403649	PHYS.1vs0.NO
ENSG00000064012	1170.25	0.234037	0.107378	2.17957	0.0292894	0.403957	PHYS.1vs0.NO
ENSG00000237973	782.819	0.441618	0.202709	2.17859	0.0293625	0.404129	PHYS.1vs0.NO
ENSG00000237172	448.646	0.300913	0.138448	2.17347	0.029745	0.406202	PHYS.1vs0.NO
ENSG00000168872	600.027	0.204498	0.0941089	2.17299	0.029781	0.406202	PHYS.1vs0.NO
ENSG00000153786	3168.22	0.18161	0.0835885	2.17267	0.029805	0.406202	PHYS.1vs0.NO
ENSG00000130956	296.47	0.32298	0.148767	2.17105	0.0299276	0.407256	PHYS.1vs0.NO
ENSG00000205659	374.165	0.277929	0.128114	2.16939	0.0300532	0.408154	PHYS.1vs0.NO
ENSG00000138381	525.615	0.303794	0.14008	2.16871	0.0301044	0.408433	PHYS.1vs0.NO
ENSG00000127554	949.743	0.192677	0.0889345	2.1665	0.030273	0.409493	PHYS.1vs0.NO
ENSG00000236810	138.479	0.394509	0.182195	2.16531	0.0303636	0.409931	PHYS.1vs0.NO
ENSG00000062650	3208.33	0.181026	0.0836324	2.16454	0.030423	0.409931	PHYS.1vs0.NO
ENSG00000009954	5166.86	0.158679	0.073343	2.16352	0.0305011	0.410057	PHYS.1vs0.NO
ENSG00000214765	234.309	0.383562	0.177337	2.1629	0.030549	0.410287	PHYS.1vs0.NO
ENSG00000173914	820.307	0.333736	0.154382	2.16176	0.0306368	0.410638	PHYS.1vs0.NO
ENSG00000260633	22.7072	1.00513	0.465237	2.16046	0.0307368	NA	PHYS.1vs0.NO
ENSG00000163374	2022.35	0.172075	0.0796993	2.15905	0.0308465	0.411646	PHYS.1vs0.NO
ENSG00000125846	871.993	0.205555	0.0953205	2.15646	0.0310477	0.411646	PHYS.1vs0.NO
ENSG00000154767	1268.64	0.188919	0.0876153	2.15624	0.0310653	0.411646	PHYS.1vs0.NO
ENSG00000224032	1430.49	0.233442	0.108332	2.15487	0.031172	0.411646	PHYS.1vs0.NO
ENSG00000153560	2829.74	0.173118	0.080346	2.15466	0.0311883	0.411646	PHYS.1vs0.NO
ENSG00000136098	62.0943	0.548178	0.254567	2.15338	0.0312892	0.41233	PHYS.1vs0.NO
ENSG00000073803	1861.51	0.220271	0.102373	2.15165	0.0314253	0.413306	PHYS.1vs0.NO
ENSG00000177971	2299.5	0.176183	0.0819559	2.14973	0.0315767	0.414458	PHYS.1vs0.NO
ENSG00000121903	141.899	0.390477	0.181894	2.14673	0.0318145	0.414741	PHYS.1vs0.NO
ENSG00000170185	1109.98	0.22295	0.103946	2.14486	0.0319639	0.415468	PHYS.1vs0.NO
ENSG00000205643	131.169	0.403028	0.187951	2.14433	0.0320064	0.415616	PHYS.1vs0.NO
ENSG00000136935	2093.69	0.198533	0.092627	2.14336	0.0320841	0.416219	PHYS.1vs0.NO
ENSG00000174446	553.02	0.246742	0.115196	2.14194	0.0321981	0.416885	PHYS.1vs0.NO
ENSG00000058600	1246.95	0.224361	0.104767	2.14153	0.0322314	0.416911	PHYS.1vs0.NO
ENSG00000144747	1306.87	0.174827	0.0816926	2.14006	0.0323498	0.418037	PHYS.1vs0.NO
ENSG00000156599	9743.59	0.120873	0.0565592	2.13711	0.0325893	0.419151	PHYS.1vs0.NO
ENSG00000164442	1332.1	0.283519	0.132755	2.13566	0.0327074	0.41938	PHYS.1vs0.NO
ENSG00000154429	300.495	0.25884	0.121347	2.13305	0.0329207	0.41938	PHYS.1vs0.NO
ENSG00000198744	44.5669	0.603595	0.28309	2.13217	0.032993	0.41938	PHYS.1vs0.NO
ENSG00000272764	36.8759	0.728734	0.341795	2.13208	0.0330004	0.41938	PHYS.1vs0.NO
ENSG00000112210	314.494	0.316473	0.148547	2.13046	0.0331335	0.419617	PHYS.1vs0.NO
ENSG00000188315	300.892	0.361058	0.169545	2.12957	0.0332071	0.42015	PHYS.1vs0.NO
ENSG00000157110	312.456	0.337077	0.158316	2.12914	0.0332424	0.420197	PHYS.1vs0.NO
ENSG00000010165	1603.17	0.205001	0.096323	2.12827	0.0333149	0.420715	PHYS.1vs0.NO
ENSG00000165406	147.265	0.45284	0.213054	2.12547	0.0335472	0.420982	PHYS.1vs0.NO
ENSG00000231074	247.374	0.270724	0.127431	2.12448	0.0336304	0.421503	PHYS.1vs0.NO
ENSG00000138185	20.8398	0.949	0.446997	2.12306	0.0337491	NA	PHYS.1vs0.NO
ENSG00000144909	1795.26	0.179238	0.0844257	2.12303	0.0337511	0.421892	PHYS.1vs0.NO
ENSG00000101945	489.156	0.237257	0.111779	2.12255	0.033792	0.421892	PHYS.1vs0.NO
ENSG00000185129	1480.31	0.19095	0.0899792	2.12216	0.0338241	0.421892	PHYS.1vs0.NO
ENSG00000081386	691.015	0.191977	0.0905612	2.11986	0.0340178	0.422304	PHYS.1vs0.NO
ENSG00000010404	218.284	0.369446	0.17437	2.11875	0.0341119	0.422372	PHYS.1vs0.NO
ENSG00000108443	1774.02	0.157918	0.0746343	2.11589	0.0343539	0.423218	PHYS.1vs0.NO
ENSG00000105671	2036.68	0.14123	0.066796	2.11435	0.0344854	0.423218	PHYS.1vs0.NO
ENSG00000166166	2009.11	0.139243	0.0658609	2.1142	0.0344978	0.423218	PHYS.1vs0.NO
ENSG00000233834	37.56	0.721824	0.341763	2.11206	0.034681	0.423931	PHYS.1vs0.NO
ENSG00000139508	48.523	0.667603	0.316164	2.11157	0.0347234	0.423931	PHYS.1vs0.NO
ENSG00000225764	15.7555	0.916734	0.434236	2.11114	0.0347602	NA	PHYS.1vs0.NO
ENSG00000116954	770.577	0.248891	0.117944	2.11025	0.0348366	0.423931	PHYS.1vs0.NO
ENSG00000131944	95.5696	0.443184	0.210025	2.11015	0.0348458	0.423931	PHYS.1vs0.NO
ENSG00000274213	32.3547	0.747287	0.354434	2.10839	0.0349969	0.423931	PHYS.1vs0.NO
ENSG00000112078	2217.41	0.139381	0.066163	2.10664	0.0351488	0.423931	PHYS.1vs0.NO
ENSG00000100151	873.873	0.192491	0.0914183	2.10561	0.0352383	0.423931	PHYS.1vs0.NO
ENSG00000137760	497.927	0.239679	0.113831	2.10557	0.0352414	0.423931	PHYS.1vs0.NO
ENSG00000115459	361.063	0.305805	0.145267	2.10513	0.0352801	0.423931	PHYS.1vs0.NO
ENSG00000232956	1503.52	0.189655	0.0901065	2.10479	0.0353095	0.423931	PHYS.1vs0.NO
ENSG00000251669	186.53	0.319235	0.151692	2.1045	0.0353351	0.423931	PHYS.1vs0.NO
ENSG00000038219	2478.21	0.295902	0.140637	2.104	0.0353782	0.423931	PHYS.1vs0.NO
ENSG00000203709	11.5763	1.28246	0.609707	2.10341	0.0354303	NA	PHYS.1vs0.NO
ENSG00000089195	3022.6	0.204759	0.0973494	2.10334	0.0354358	0.423931	PHYS.1vs0.NO
ENSG00000175691	184.767	0.314023	0.149302	2.10328	0.0354415	0.423931	PHYS.1vs0.NO
ENSG00000112200	1315.94	0.146306	0.0695877	2.10247	0.0355126	0.423931	PHYS.1vs0.NO
ENSG00000116741	633.814	0.380284	0.180886	2.10235	0.035523	0.423931	PHYS.1vs0.NO
ENSG00000167380	274.486	0.3549	0.169026	2.09968	0.0357572	0.423931	PHYS.1vs0.NO
ENSG00000154059	2239.22	0.258405	0.123093	2.09926	0.0357936	0.423931	PHYS.1vs0.NO
ENSG00000180479	38.0394	0.684108	0.325938	2.09889	0.0358265	0.423931	PHYS.1vs0.NO
ENSG00000165006	1707.41	0.210352	0.100304	2.09715	0.0359803	0.424473	PHYS.1vs0.NO
ENSG00000196696	41.8836	0.723708	0.345132	2.09691	0.036002	0.424473	PHYS.1vs0.NO
ENSG00000224046	22.5166	0.813418	0.388147	2.09565	0.0361136	NA	PHYS.1vs0.NO
ENSG00000160087	1418.6	0.197281	0.0942176	2.09388	0.0362703	0.426128	PHYS.1vs0.NO
ENSG00000041353	1569.85	0.2326	0.11131	2.08967	0.0366477	0.427837	PHYS.1vs0.NO
ENSG00000076650	443.022	0.226365	0.108335	2.08948	0.0366644	0.427837	PHYS.1vs0.NO
ENSG00000171161	762.484	0.204515	0.0980825	2.08513	0.0370572	0.428854	PHYS.1vs0.NO
ENSG00000037749	1020.91	0.183757	0.0881386	2.08486	0.0370818	0.428854	PHYS.1vs0.NO
ENSG00000241170	23.1321	0.787622	0.378352	2.08172	0.0373682	NA	PHYS.1vs0.NO
ENSG00000088899	333.461	0.30461	0.14634	2.08152	0.0373866	0.430091	PHYS.1vs0.NO
ENSG00000139531	398.036	0.329539	0.158364	2.0809	0.0374431	0.430091	PHYS.1vs0.NO
ENSG00000132613	4070.41	0.214999	0.103334	2.08062	0.0374686	0.430091	PHYS.1vs0.NO
ENSG00000277149	56.1864	0.637061	0.306209	2.08048	0.0374817	0.430091	PHYS.1vs0.NO
ENSG00000136718	2308.49	0.151759	0.0729536	2.08021	0.0375062	0.430091	PHYS.1vs0.NO
ENSG00000268043	249.733	0.289305	0.139102	2.0798	0.0375438	0.430091	PHYS.1vs0.NO
ENSG00000188293	724.224	0.343434	0.165273	2.07798	0.0377116	0.431152	PHYS.1vs0.NO
ENSG00000001167	1208.24	0.192086	0.0924807	2.07704	0.0377982	0.431152	PHYS.1vs0.NO
ENSG00000103111	2388.72	0.221539	0.106681	2.07666	0.0378331	0.431181	PHYS.1vs0.NO
ENSG00000261094	89.4241	0.421992	0.203551	2.07315	0.038158	0.432663	PHYS.1vs0.NO
ENSG00000180447	339.448	0.352146	0.169923	2.07238	0.0382296	0.433107	PHYS.1vs0.NO
ENSG00000165943	69.9945	0.45959	0.22199	2.07032	0.0384225	0.434553	PHYS.1vs0.NO
ENSG00000203814	118.053	0.550248	0.265953	2.06897	0.0385493	0.434879	PHYS.1vs0.NO
ENSG00000141576	23.3584	0.796121	0.38552	2.06506	0.0389172	NA	PHYS.1vs0.NO
ENSG00000267348	23.6518	0.828536	0.401482	2.06369	0.0390468	NA	PHYS.1vs0.NO
ENSG00000258457	67.0378	0.506916	0.245678	2.06334	0.0390806	0.4366	PHYS.1vs0.NO
ENSG00000205085	19.5606	0.979517	0.474909	2.06254	0.0391567	NA	PHYS.1vs0.NO
ENSG00000138074	965.4	0.20265	0.098291	2.06173	0.039233	0.4366	PHYS.1vs0.NO
ENSG00000196365	4493.48	0.151697	0.0735997	2.0611	0.0392931	0.4366	PHYS.1vs0.NO
ENSG00000172728	227.166	0.29077	0.141076	2.06109	0.0392949	0.4366	PHYS.1vs0.NO
ENSG00000040531	677.824	0.30471	0.147848	2.06096	0.0393066	0.4366	PHYS.1vs0.NO
ENSG00000170085	92.4451	0.435815	0.21155	2.0601	0.0393891	0.4366	PHYS.1vs0.NO
ENSG00000233608	127.76	0.59534	0.289062	2.05956	0.0394409	0.4366	PHYS.1vs0.NO
ENSG00000196391	87.7567	0.467303	0.226963	2.05894	0.0395003	0.4366	PHYS.1vs0.NO
ENSG00000223959	726.873	0.214874	0.10439	2.05837	0.0395543	0.4366	PHYS.1vs0.NO
ENSG00000148343	1326.31	0.1582	0.0769744	2.05523	0.0398568	0.436724	PHYS.1vs0.NO
ENSG00000179988	172.914	0.334464	0.162741	2.0552	0.0398601	0.436724	PHYS.1vs0.NO
ENSG00000249456	32.5592	0.721791	0.351648	2.05259	0.040112	0.437306	PHYS.1vs0.NO
ENSG00000137185	176.06	0.359828	0.175443	2.05097	0.0402694	0.437306	PHYS.1vs0.NO
ENSG00000033030	1146.19	0.220955	0.107818	2.04933	0.0404301	0.437306	PHYS.1vs0.NO
ENSG00000120149	295.838	0.28388	0.138561	2.04877	0.040485	0.437306	PHYS.1vs0.NO
ENSG00000185361	461.288	0.240702	0.117523	2.04814	0.0405465	0.437306	PHYS.1vs0.NO
ENSG00000287672	30.8937	0.675789	0.33013	2.04704	0.0406544	0.437306	PHYS.1vs0.NO
ENSG00000287817	15.8369	1.09265	0.534131	2.04566	0.04079	NA	PHYS.1vs0.NO
ENSG00000175899	290.382	0.507006	0.24799	2.04446	0.0409077	0.438615	PHYS.1vs0.NO
ENSG00000198646	3471.09	0.226385	0.110938	2.04064	0.0412866	0.440049	PHYS.1vs0.NO
ENSG00000166170	3518.76	0.140182	0.0687623	2.03864	0.041486	0.441	PHYS.1vs0.NO
ENSG00000244754	2882.91	0.242671	0.119039	2.03858	0.0414919	0.441	PHYS.1vs0.NO
ENSG00000236242	19.1766	0.877921	0.430919	2.03732	0.0416177	NA	PHYS.1vs0.NO
ENSG00000124786	514.465	0.278772	0.136916	2.03608	0.0417422	0.441002	PHYS.1vs0.NO
ENSG00000179981	557.424	0.278421	0.136918	2.03348	0.0420037	0.442034	PHYS.1vs0.NO
ENSG00000249863	19.2818	0.904976	0.445454	2.03158	0.0421958	NA	PHYS.1vs0.NO
ENSG00000163093	57.6621	0.509653	0.250953	2.03087	0.042268	0.444114	PHYS.1vs0.NO
ENSG00000171067	1308.46	0.225351	0.111195	2.02663	0.0426999	0.446425	PHYS.1vs0.NO
ENSG00000100036	69.735	0.486005	0.239844	2.02634	0.04273	0.446425	PHYS.1vs0.NO
ENSG00000109063	55.0138	0.529553	0.261368	2.02609	0.042756	0.446425	PHYS.1vs0.NO
ENSG00000176463	3382.48	0.207763	0.102699	2.02303	0.0430698	0.447946	PHYS.1vs0.NO
ENSG00000107789	686.38	0.269051	0.133155	2.02059	0.0433223	0.449537	PHYS.1vs0.NO
ENSG00000172432	2609.95	0.28871	0.142992	2.01907	0.0434802	0.449785	PHYS.1vs0.NO
ENSG00000164051	1533.3	0.266798	0.13219	2.01829	0.043561	0.449785	PHYS.1vs0.NO
ENSG00000132837	115.791	0.444821	0.22062	2.01623	0.0437757	0.450684	PHYS.1vs0.NO
ENSG00000149483	716.549	0.212325	0.105326	2.0159	0.0438109	0.450684	PHYS.1vs0.NO
ENSG00000196678	634.329	0.338332	0.167861	2.01555	0.0438469	0.450684	PHYS.1vs0.NO
ENSG00000178184	981.859	0.239515	0.118876	2.01483	0.0439227	0.450684	PHYS.1vs0.NO
ENSG00000101447	1148.26	0.294391	0.1462	2.01361	0.0440505	0.450684	PHYS.1vs0.NO
ENSG00000117682	1022.03	0.269085	0.133663	2.01316	0.0440979	0.450684	PHYS.1vs0.NO
ENSG00000125149	621.828	0.217243	0.107946	2.01251	0.044166	0.450684	PHYS.1vs0.NO
ENSG00000177432	151.994	0.483249	0.240137	2.01239	0.0441787	0.450684	PHYS.1vs0.NO
ENSG00000184995	11.7926	1.34788	0.669958	2.01188	0.0442322	NA	PHYS.1vs0.NO
ENSG00000111605	3631.79	0.154699	0.0769833	2.00952	0.0444822	0.45273	PHYS.1vs0.NO
ENSG00000019169	52.241	0.714749	0.355737	2.00921	0.0445152	0.45273	PHYS.1vs0.NO
ENSG00000100413	2010.99	0.184072	0.0916599	2.00821	0.044621	0.453459	PHYS.1vs0.NO
ENSG00000185619	960.638	0.160102	0.0797397	2.00781	0.044663	0.45354	PHYS.1vs0.NO
ENSG00000171931	18.6657	0.943572	0.470306	2.00629	0.0448251	NA	PHYS.1vs0.NO
ENSG00000144120	251.65	0.288408	0.143806	2.00553	0.0449059	0.454252	PHYS.1vs0.NO
ENSG00000114735	400.387	0.274266	0.136809	2.00473	0.0449918	0.454455	PHYS.1vs0.NO
ENSG00000067646	46.3071	0.59178	0.295418	2.00319	0.0451564	0.455427	PHYS.1vs0.NO
ENSG00000178996	1394.65	0.166511	0.0831984	2.00137	0.0453523	0.456366	PHYS.1vs0.NO
ENSG00000138398	3474.1	0.193928	0.0969704	1.99986	0.045515	0.456968	PHYS.1vs0.NO
ENSG00000274414	144.287	0.409883	0.20513	1.99816	0.0456988	0.458468	PHYS.1vs0.NO
ENSG00000159899	117.863	0.340708	0.17069	1.99607	0.0459268	0.458609	PHYS.1vs0.NO
ENSG00000116539	3634.86	0.278391	0.139484	1.99587	0.0459486	0.458609	PHYS.1vs0.NO
ENSG00000163171	840.967	0.195824	0.0981176	1.99581	0.045955	0.458609	PHYS.1vs0.NO
ENSG00000182511	12.2092	0.900109	0.451105	1.99534	0.0460054	NA	PHYS.1vs0.NO
ENSG00000158156	117.692	0.489021	0.245343	1.99321	0.0462384	0.458609	PHYS.1vs0.NO
ENSG00000286677	9.43714	1.58878	0.797142	1.99309	0.0462516	NA	PHYS.1vs0.NO
ENSG00000155287	1414.63	0.292026	0.146521	1.99307	0.0462538	0.458609	PHYS.1vs0.NO
ENSG00000131018	192.428	0.389856	0.195642	1.9927	0.0462948	0.458609	PHYS.1vs0.NO
ENSG00000166484	905.081	0.202645	0.101813	1.99038	0.0465496	0.460074	PHYS.1vs0.NO
ENSG00000135631	1057.62	0.186767	0.0938632	1.98978	0.0466153	0.460383	PHYS.1vs0.NO
ENSG00000119523	3917.28	0.208562	0.104885	1.98849	0.0467575	0.460409	PHYS.1vs0.NO
ENSG00000112739	3279.95	0.181368	0.0912209	1.98823	0.0467867	0.460409	PHYS.1vs0.NO
ENSG00000089050	1000.85	0.201551	0.101387	1.98793	0.046819	0.460409	PHYS.1vs0.NO
ENSG00000249637	36.1356	0.620082	0.312144	1.98652	0.0469752	0.460409	PHYS.1vs0.NO
ENSG00000130724	1535.8	0.200582	0.100974	1.98647	0.046981	0.460409	PHYS.1vs0.NO
ENSG00000167257	730.153	0.195946	0.0987759	1.98374	0.0472846	0.460409	PHYS.1vs0.NO
ENSG00000137806	246.73	0.322224	0.16244	1.98365	0.0472953	0.460409	PHYS.1vs0.NO
ENSG00000185090	1033.21	0.172312	0.0868793	1.98334	0.0473289	0.460409	PHYS.1vs0.NO
ENSG00000129317	1005.11	0.229887	0.115911	1.9833	0.0473345	0.460409	PHYS.1vs0.NO
ENSG00000121578	996.981	0.233063	0.117569	1.98235	0.0474399	0.460786	PHYS.1vs0.NO
ENSG00000168096	381.373	0.25972	0.131114	1.98087	0.0476055	0.460852	PHYS.1vs0.NO
ENSG00000126814	1193.75	0.154533	0.0780268	1.98051	0.0476468	0.460852	PHYS.1vs0.NO
ENSG00000115207	3254.6	0.132331	0.0668183	1.98047	0.0476512	0.460852	PHYS.1vs0.NO
ENSG00000177963	5939.43	0.147996	0.0747748	1.97923	0.0477903	0.461384	PHYS.1vs0.NO
ENSG00000245958	211.459	0.270582	0.136741	1.97879	0.0478396	0.461427	PHYS.1vs0.NO
ENSG00000020256	1083.54	0.189445	0.0957641	1.97825	0.047901	0.461427	PHYS.1vs0.NO
ENSG00000187713	2247.13	0.160036	0.0809164	1.9778	0.0479516	0.461427	PHYS.1vs0.NO
ENSG00000213722	201.37	0.267075	0.135086	1.97708	0.0480325	0.461552	PHYS.1vs0.NO
ENSG00000126653	2792.44	0.150913	0.0764116	1.975	0.0482678	0.462166	PHYS.1vs0.NO
ENSG00000125384	353.212	0.295739	0.149764	1.97471	0.0483016	0.462166	PHYS.1vs0.NO
ENSG00000122877	43.7336	0.755111	0.38249	1.9742	0.048359	0.462166	PHYS.1vs0.NO
ENSG00000070718	903.415	0.158993	0.0805377	1.97414	0.0483661	0.462166	PHYS.1vs0.NO
ENSG00000170242	2514.07	0.126552	0.064136	1.97317	0.0484757	0.462166	PHYS.1vs0.NO
ENSG00000106443	3029.29	0.157397	0.0797865	1.97273	0.0485264	0.462166	PHYS.1vs0.NO
ENSG00000167258	5375.93	0.174543	0.0885314	1.97154	0.0486623	0.462166	PHYS.1vs0.NO
ENSG00000135547	27.5066	0.728706	0.369735	1.97089	0.0487369	NA	PHYS.1vs0.NO
ENSG00000142186	3368.2	0.115432	0.0585975	1.96991	0.0488483	0.462166	PHYS.1vs0.NO
ENSG00000197483	666.388	0.314075	0.159444	1.96981	0.0488598	0.462166	PHYS.1vs0.NO
ENSG00000254166	17.3031	1.2597	0.639783	1.96895	0.048959	NA	PHYS.1vs0.NO
ENSG00000274750	160.123	0.45991	0.233587	1.9689	0.0489646	0.462166	PHYS.1vs0.NO
ENSG00000188229	34205.7	0.20536	0.104306	1.96882	0.0489741	0.462166	PHYS.1vs0.NO
ENSG00000148926	5389.07	0.380002	0.193016	1.96876	0.0489812	0.462166	PHYS.1vs0.NO
ENSG00000163155	180.175	0.367401	0.186666	1.96823	0.0490419	0.462166	PHYS.1vs0.NO
ENSG00000119280	679.121	0.280841	0.142715	1.96785	0.0490854	0.462166	PHYS.1vs0.NO
ENSG00000105472	261.176	0.383751	0.195096	1.96698	0.0491852	0.46257	PHYS.1vs0.NO
ENSG00000072849	1703.52	0.150995	0.07683	1.96531	0.0493785	0.462723	PHYS.1vs0.NO
ENSG00000121807	81.6309	0.714223	0.363438	1.96519	0.0493925	0.462723	PHYS.1vs0.NO
ENSG00000255153	33.7134	0.64336	0.327414	1.96497	0.0494175	0.462723	PHYS.1vs0.NO
ENSG00000103194	4071.27	0.166015	0.0845296	1.96399	0.0495311	0.463138	PHYS.1vs0.NO
ENSG00000144802	1268.65	0.24101	0.122799	1.96264	0.0496884	0.463984	PHYS.1vs0.NO
ENSG00000163798	1369.31	0.169012	0.086172	1.96134	0.0498399	0.464047	PHYS.1vs0.NO
ENSG00000166529	418.296	0.241155	0.123032	1.96011	0.0499831	0.464047	PHYS.1vs0.NO
ENSG00000100410	1995.92	0.239591	0.122253	1.9598	0.0500195	0.464047	PHYS.1vs0.NO
ENSG00000174606	620.194	0.21568	0.110096	1.95902	0.0501108	0.464047	PHYS.1vs0.NO
ENSG00000127125	1648.56	0.28874	0.1475	1.95756	0.0502821	0.464047	PHYS.1vs0.NO
ENSG00000120733	2817.33	0.20456	0.104507	1.95737	0.0503039	0.464047	PHYS.1vs0.NO
ENSG00000177663	1745.91	0.161667	0.0826273	1.95657	0.0503975	0.464047	PHYS.1vs0.NO
ENSG00000152192	65.629	0.433723	0.221713	1.95624	0.0504373	0.464047	PHYS.1vs0.NO
ENSG00000175182	664.702	0.230972	0.118086	1.95597	0.0504687	0.464047	PHYS.1vs0.NO
ENSG00000139835	418.872	0.276707	0.141481	1.95579	0.0504902	0.464047	PHYS.1vs0.NO
ENSG00000120832	139.48	0.381666	0.195176	1.95549	0.0505251	0.464047	PHYS.1vs0.NO
ENSG00000105245	977.149	0.238083	0.121922	1.95276	0.0508486	0.466246	PHYS.1vs0.NO
ENSG00000154065	322.836	0.272399	0.139757	1.94909	0.051285	0.468635	PHYS.1vs0.NO
ENSG00000235316	26.6308	0.80194	0.411455	1.94903	0.0512913	NA	PHYS.1vs0.NO
ENSG00000228253	15450.2	0.537164	0.275675	1.94854	0.0513503	0.468764	PHYS.1vs0.NO
ENSG00000279407	19.2806	0.911743	0.468194	1.94736	0.0514913	NA	PHYS.1vs0.NO
ENSG00000235109	69.3714	0.484811	0.249028	1.94681	0.0515573	0.468764	PHYS.1vs0.NO
ENSG00000233215	42.1469	0.58789	0.302028	1.94648	0.0515977	0.468764	PHYS.1vs0.NO
ENSG00000255624	81.3543	0.416245	0.213921	1.94579	0.0516796	0.468764	PHYS.1vs0.NO
ENSG00000282458	45.157	0.539299	0.277372	1.94432	0.0518571	0.468764	PHYS.1vs0.NO
ENSG00000150477	179.626	0.262248	0.134948	1.94332	0.0519772	0.468764	PHYS.1vs0.NO
ENSG00000145982	706.505	0.220947	0.113708	1.94311	0.0520031	0.468764	PHYS.1vs0.NO
ENSG00000169258	752.433	0.196252	0.101011	1.94287	0.0520321	0.468764	PHYS.1vs0.NO
ENSG00000163956	2866.15	0.129963	0.0668926	1.94287	0.0520324	0.468764	PHYS.1vs0.NO
ENSG00000112218	24.3517	0.771267	0.396994	1.94277	0.0520441	NA	PHYS.1vs0.NO
ENSG00000188785	203.294	0.271889	0.139965	1.94255	0.0520707	0.468764	PHYS.1vs0.NO
ENSG00000125351	2115.72	0.235788	0.121386	1.94247	0.0520807	0.468764	PHYS.1vs0.NO
ENSG00000127578	32.2952	0.788929	0.406224	1.9421	0.0521248	0.468764	PHYS.1vs0.NO
ENSG00000184787	2588.51	0.124753	0.0642393	1.942	0.0521369	0.468764	PHYS.1vs0.NO
ENSG00000122008	614.57	0.206689	0.106434	1.94195	0.0521436	0.468764	PHYS.1vs0.NO
ENSG00000258017	43.678	0.563732	0.290458	1.94084	0.0522781	0.468865	PHYS.1vs0.NO
ENSG00000070047	1382.23	0.174563	0.0899539	1.94058	0.0523088	0.468865	PHYS.1vs0.NO
ENSG00000280734	125.897	0.409697	0.211131	1.94049	0.0523201	0.468865	PHYS.1vs0.NO
ENSG00000116406	1211.52	0.162706	0.0839295	1.9386	0.0525504	0.468865	PHYS.1vs0.NO
ENSG00000203880	776.822	0.236482	0.122	1.93838	0.052577	0.468865	PHYS.1vs0.NO
ENSG00000169136	1406.68	0.18493	0.095469	1.93707	0.0527369	0.469781	PHYS.1vs0.NO
ENSG00000126775	727.159	0.182474	0.0942191	1.9367	0.0527819	0.469781	PHYS.1vs0.NO
ENSG00000131002	30.7801	0.829699	0.428415	1.93667	0.0527855	0.469781	PHYS.1vs0.NO
ENSG00000286964	54.9285	0.639531	0.330386	1.93571	0.0529037	0.470518	PHYS.1vs0.NO
ENSG00000170100	690.669	0.196445	0.101577	1.93394	0.0531201	0.471498	PHYS.1vs0.NO
ENSG00000127580	549.945	0.302275	0.156472	1.93181	0.0533828	0.472118	PHYS.1vs0.NO
ENSG00000046651	814.924	0.186133	0.09636	1.93164	0.0534044	0.472118	PHYS.1vs0.NO
ENSG00000023516	3242.55	0.248737	0.128797	1.93123	0.0534542	0.472118	PHYS.1vs0.NO
ENSG00000236144	377.386	0.541543	0.280438	1.93106	0.0534752	0.472118	PHYS.1vs0.NO
ENSG00000133069	202.808	0.458463	0.237538	1.93006	0.0535991	0.472118	PHYS.1vs0.NO
ENSG00000124444	200.568	0.260116	0.134791	1.92978	0.0536346	0.472118	PHYS.1vs0.NO
ENSG00000129422	2457.91	0.182407	0.0945968	1.92826	0.0538227	0.472696	PHYS.1vs0.NO
ENSG00000101680	92.3283	0.463659	0.240534	1.92762	0.0539019	0.472768	PHYS.1vs0.NO
ENSG00000141569	1475.21	0.162176	0.0841581	1.92704	0.0539741	0.472872	PHYS.1vs0.NO
ENSG00000183935	135.857	0.354721	0.184117	1.92661	0.0540284	0.472872	PHYS.1vs0.NO
ENSG00000151576	2366	0.134618	0.0698912	1.92611	0.0540911	0.472872	PHYS.1vs0.NO
ENSG00000272525	17.5411	0.858316	0.445881	1.92499	0.0542307	NA	PHYS.1vs0.NO
ENSG00000136932	1090.97	0.18672	0.0970239	1.92448	0.054295	0.473721	PHYS.1vs0.NO
ENSG00000057757	2084.89	0.140181	0.0729098	1.92266	0.0545229	0.473919	PHYS.1vs0.NO
ENSG00000204335	17.6876	0.959889	0.499401	1.92208	0.0545955	NA	PHYS.1vs0.NO
ENSG00000116062	2890.55	0.143093	0.0745158	1.92031	0.0548189	0.474871	PHYS.1vs0.NO
ENSG00000085511	779.125	0.222311	0.115796	1.91985	0.0548774	0.475069	PHYS.1vs0.NO
ENSG00000168496	2902.3	0.237309	0.123633	1.91947	0.0549243	0.475167	PHYS.1vs0.NO
ENSG00000174013	1784.86	0.185238	0.0965309	1.91895	0.0549903	0.475429	PHYS.1vs0.NO
ENSG00000183474	120.89	0.391398	0.204042	1.91822	0.055083	0.475794	PHYS.1vs0.NO
ENSG00000198169	108.007	0.354452	0.185072	1.91521	0.0554657	0.476705	PHYS.1vs0.NO
ENSG00000197779	193.994	0.305055	0.1593	1.91497	0.055496	0.476705	PHYS.1vs0.NO
ENSG00000271147	136.563	0.411053	0.214716	1.9144	0.055569	0.476705	PHYS.1vs0.NO
ENSG00000139631	224.694	0.476287	0.248837	1.91405	0.055614	0.476705	PHYS.1vs0.NO
ENSG00000185920	1580.5	0.197739	0.103348	1.91333	0.0557059	0.476705	PHYS.1vs0.NO
ENSG00000213024	2585.29	0.179205	0.0936729	1.9131	0.0557353	0.476705	PHYS.1vs0.NO
ENSG00000169062	2313.53	0.150926	0.0788929	1.91304	0.0557425	0.476705	PHYS.1vs0.NO
ENSG00000109944	25.4226	0.630798	0.329952	1.91179	0.0559033	NA	PHYS.1vs0.NO
ENSG00000196922	1483.35	0.21471	0.112338	1.91129	0.0559669	0.476705	PHYS.1vs0.NO
ENSG00000171443	586.218	0.279541	0.146285	1.91093	0.056013	0.476705	PHYS.1vs0.NO
ENSG00000162086	497.707	0.249362	0.130584	1.90959	0.056186	0.476705	PHYS.1vs0.NO
ENSG00000161647	309.392	0.307782	0.161181	1.90954	0.0561924	0.476705	PHYS.1vs0.NO
ENSG00000009413	1134.71	0.212471	0.111316	1.90872	0.0562988	0.476705	PHYS.1vs0.NO
ENSG00000132330	37.6458	0.627993	0.329307	1.90701	0.0565187	0.476705	PHYS.1vs0.NO
ENSG00000234817	16.0869	0.964507	0.505886	1.90657	0.0565763	NA	PHYS.1vs0.NO
ENSG00000139209	78.1512	0.433192	0.227357	1.90534	0.0567358	0.476705	PHYS.1vs0.NO
ENSG00000204160	1352.36	0.163496	0.0858169	1.90518	0.0567573	0.476705	PHYS.1vs0.NO
ENSG00000056972	1758.94	0.181104	0.095105	1.90425	0.0568773	0.476705	PHYS.1vs0.NO
ENSG00000197147	330.555	0.362069	0.190202	1.90361	0.0569614	0.476705	PHYS.1vs0.NO
ENSG00000114784	553.979	0.23083	0.12126	1.9036	0.0569622	0.476705	PHYS.1vs0.NO
ENSG00000140995	1237.44	0.13408	0.0704639	1.90281	0.0570648	0.476705	PHYS.1vs0.NO
ENSG00000103126	4416.19	0.195884	0.102963	1.90247	0.0571098	0.476705	PHYS.1vs0.NO
ENSG00000082213	1050.69	0.208028	0.109394	1.90164	0.0572186	0.476705	PHYS.1vs0.NO
ENSG00000124641	928.32	0.208965	0.109926	1.90097	0.0573064	0.476705	PHYS.1vs0.NO
ENSG00000123496	802.244	0.522678	0.275076	1.90012	0.057417	0.477209	PHYS.1vs0.NO
ENSG00000031698	11426.8	0.19827	0.104499	1.89734	0.0577827	0.479013	PHYS.1vs0.NO
ENSG00000182600	32.5154	0.674267	0.355419	1.89711	0.0578138	0.479013	PHYS.1vs0.NO
ENSG00000127989	420.456	0.225141	0.118703	1.89667	0.0578709	0.479189	PHYS.1vs0.NO
ENSG00000274512	23.5566	0.912712	0.481507	1.89553	0.0580221	NA	PHYS.1vs0.NO
ENSG00000163535	642.2	0.2935	0.154886	1.89495	0.0580989	0.479576	PHYS.1vs0.NO
ENSG00000196458	426.298	0.228281	0.120525	1.89405	0.0582179	0.479576	PHYS.1vs0.NO
ENSG00000176845	373.09	0.286834	0.151637	1.89159	0.0585462	0.480524	PHYS.1vs0.NO
ENSG00000197620	655.495	0.242403	0.128163	1.89137	0.0585749	0.480524	PHYS.1vs0.NO
ENSG00000125352	1093.29	0.239412	0.12671	1.88945	0.058831	0.480524	PHYS.1vs0.NO
ENSG00000179965	172.292	0.333105	0.176338	1.88902	0.0588894	0.480524	PHYS.1vs0.NO
ENSG00000175793	72573	0.206034	0.109075	1.88891	0.058904	0.480524	PHYS.1vs0.NO
ENSG00000130299	985.477	0.181445	0.0961511	1.88708	0.0591501	0.480524	PHYS.1vs0.NO
ENSG00000173960	927.122	0.181995	0.0965077	1.88581	0.0593211	0.480739	PHYS.1vs0.NO
ENSG00000142920	152.867	0.365828	0.194043	1.8853	0.05939	0.48091	PHYS.1vs0.NO
ENSG00000163348	1319.85	0.158052	0.0838419	1.88511	0.0594144	0.48091	PHYS.1vs0.NO
ENSG00000184887	2037.98	0.14598	0.0774556	1.88469	0.0594711	0.481077	PHYS.1vs0.NO
ENSG00000135164	688.534	0.194351	0.103159	1.88399	0.0595659	0.481551	PHYS.1vs0.NO
ENSG00000198730	2483.03	0.176072	0.0935197	1.88272	0.059738	0.482551	PHYS.1vs0.NO
ENSG00000149658	3029.86	0.133397	0.0708599	1.88255	0.059762	0.482551	PHYS.1vs0.NO
ENSG00000214429	26.4505	0.613371	0.326091	1.88098	0.0599742	NA	PHYS.1vs0.NO
ENSG00000102096	187.874	0.318916	0.169554	1.88091	0.0599837	0.483462	PHYS.1vs0.NO
ENSG00000167522	8735.84	0.221582	0.117937	1.87882	0.0602693	0.484884	PHYS.1vs0.NO
ENSG00000186222	559.261	0.239896	0.127866	1.87616	0.0606338	0.486594	PHYS.1vs0.NO
ENSG00000143319	2746	0.143627	0.0765548	1.87613	0.0606371	0.486594	PHYS.1vs0.NO
ENSG00000263465	2574.27	0.127376	0.0679318	1.87506	0.0607845	0.486594	PHYS.1vs0.NO
ENSG00000197119	584.859	0.26615	0.142005	1.87423	0.0608985	0.486594	PHYS.1vs0.NO
ENSG00000121274	771.609	0.192978	0.102987	1.87381	0.0609566	0.486594	PHYS.1vs0.NO
ENSG00000073614	2285.63	0.171812	0.0917369	1.87287	0.0610859	0.486599	PHYS.1vs0.NO
ENSG00000121898	77.9127	0.475105	0.25389	1.8713	0.0613036	0.487149	PHYS.1vs0.NO
ENSG00000103160	890.065	0.197653	0.105634	1.8711	0.0613307	0.487149	PHYS.1vs0.NO
ENSG00000285257	9.52951	1.35461	0.724109	1.87073	0.0613826	NA	PHYS.1vs0.NO
ENSG00000165630	319.675	0.30409	0.162559	1.87064	0.0613946	0.487149	PHYS.1vs0.NO
ENSG00000262049	180.476	0.302988	0.162006	1.87023	0.0614519	0.487149	PHYS.1vs0.NO
ENSG00000187266	75.6558	0.448922	0.240264	1.86845	0.0616994	0.487391	PHYS.1vs0.NO
ENSG00000178307	1583.84	0.212288	0.113642	1.86804	0.0617568	0.487391	PHYS.1vs0.NO
ENSG00000105717	70.0945	0.470237	0.251852	1.86711	0.0618858	0.487391	PHYS.1vs0.NO
ENSG00000175309	530.779	0.210984	0.11305	1.86628	0.0620017	0.487391	PHYS.1vs0.NO
ENSG00000134256	24.9426	0.768963	0.412128	1.86583	0.0620645	NA	PHYS.1vs0.NO
ENSG00000108061	1442.66	0.140126	0.0751059	1.86571	0.062082	0.487391	PHYS.1vs0.NO
ENSG00000203288	36.8288	0.570571	0.305853	1.86551	0.06211	0.487391	PHYS.1vs0.NO
ENSG00000112874	606.853	0.241668	0.129579	1.86502	0.0621787	0.487391	PHYS.1vs0.NO
ENSG00000198121	1768.4	0.186758	0.100142	1.86493	0.062191	0.487391	PHYS.1vs0.NO
ENSG00000173531	54.6497	0.521575	0.279743	1.86448	0.0622544	0.487391	PHYS.1vs0.NO
ENSG00000173621	2411.34	0.183602	0.0984842	1.86428	0.0622824	0.487391	PHYS.1vs0.NO
ENSG00000236384	57.1409	0.72946	0.391327	1.86407	0.0623121	0.487391	PHYS.1vs0.NO
ENSG00000164209	1962.38	0.153372	0.0823781	1.8618	0.0626312	0.488129	PHYS.1vs0.NO
ENSG00000275052	3177.79	0.123061	0.0661008	1.86171	0.0626434	0.488129	PHYS.1vs0.NO
ENSG00000152749	660.081	0.192479	0.103406	1.86139	0.0626891	0.488129	PHYS.1vs0.NO
ENSG00000122694	39.68	0.498937	0.268077	1.86117	0.0627195	0.488129	PHYS.1vs0.NO
ENSG00000169955	265.361	0.253781	0.136417	1.86033	0.0628395	0.488599	PHYS.1vs0.NO
ENSG00000272368	29.2673	0.707759	0.380724	1.85898	0.0630295	NA	PHYS.1vs0.NO
ENSG00000189120	30.4073	0.604915	0.325437	1.85878	0.0630587	0.488652	PHYS.1vs0.NO
ENSG00000121931	1712.47	0.164037	0.0882759	1.85823	0.0631361	0.488652	PHYS.1vs0.NO
ENSG00000136866	48.2022	0.476235	0.25632	1.85797	0.0631731	0.488652	PHYS.1vs0.NO
ENSG00000285831	146.908	0.465315	0.250708	1.856	0.0634533	0.488652	PHYS.1vs0.NO
ENSG00000273084	157.698	0.355028	0.191345	1.85543	0.0635349	0.488652	PHYS.1vs0.NO
ENSG00000253671	36.0822	0.581082	0.313209	1.85526	0.0635597	0.488652	PHYS.1vs0.NO
ENSG00000232284	36.1321	0.542578	0.292514	1.85488	0.0636139	0.488652	PHYS.1vs0.NO
ENSG00000035141	2839.32	0.203912	0.109995	1.85384	0.0637627	0.488652	PHYS.1vs0.NO
ENSG00000172123	225.686	0.437574	0.236045	1.85377	0.0637714	0.488652	PHYS.1vs0.NO
ENSG00000205583	30.7425	0.673191	0.363476	1.85209	0.064013	0.488652	PHYS.1vs0.NO
ENSG00000003393	1490.24	0.149759	0.0808763	1.85171	0.0640677	0.488652	PHYS.1vs0.NO
ENSG00000173011	684.034	0.208995	0.112879	1.85149	0.0640985	0.488652	PHYS.1vs0.NO
ENSG00000108423	244.948	0.29213	0.157912	1.84995	0.0643208	0.489683	PHYS.1vs0.NO
ENSG00000260233	29.6051	0.742227	0.401538	1.84846	0.0645357	NA	PHYS.1vs0.NO
ENSG00000188290	705.899	0.288127	0.155949	1.84757	0.0646648	0.490076	PHYS.1vs0.NO
ENSG00000135070	2911.29	0.212942	0.115278	1.8472	0.0647187	0.490076	PHYS.1vs0.NO
ENSG00000136819	6022.27	0.178295	0.0965469	1.84672	0.0647881	0.490076	PHYS.1vs0.NO
ENSG00000198783	893.696	0.190216	0.10301	1.84657	0.0648098	0.490076	PHYS.1vs0.NO
ENSG00000099725	20.7457	0.849996	0.460316	1.84655	0.0648126	NA	PHYS.1vs0.NO
ENSG00000184708	977.818	0.14171	0.0767474	1.84644	0.0648281	0.490076	PHYS.1vs0.NO
ENSG00000171428	273.69	0.394744	0.213826	1.8461	0.0648783	0.490076	PHYS.1vs0.NO
ENSG00000247556	3303.71	0.144771	0.0784655	1.84503	0.0650331	0.490621	PHYS.1vs0.NO
ENSG00000171792	924.319	0.194797	0.105726	1.84246	0.0654079	0.491609	PHYS.1vs0.NO
ENSG00000246640	82.45	0.527108	0.286239	1.8415	0.0655489	0.491854	PHYS.1vs0.NO
ENSG00000256433	170.906	0.424724	0.230763	1.84052	0.0656916	0.491854	PHYS.1vs0.NO
ENSG00000105058	3052.4	0.234372	0.127364	1.84017	0.0657432	0.491854	PHYS.1vs0.NO
ENSG00000286909	17.3854	1.01653	0.552562	1.83966	0.0658177	NA	PHYS.1vs0.NO
ENSG00000180376	340.966	0.255654	0.138969	1.83964	0.0658212	0.491854	PHYS.1vs0.NO
ENSG00000188681	45.9185	0.566922	0.308194	1.8395	0.0658421	0.491854	PHYS.1vs0.NO
ENSG00000258568	16.7173	0.942379	0.512626	1.83834	0.0660128	NA	PHYS.1vs0.NO
ENSG00000168490	22.0861	0.830258	0.451823	1.83757	0.0661255	NA	PHYS.1vs0.NO
ENSG00000134453	4366.02	0.15284	0.0831869	1.83731	0.0661643	0.492773	PHYS.1vs0.NO
ENSG00000281005	23.5746	0.789829	0.430157	1.83614	0.0663371	NA	PHYS.1vs0.NO
ENSG00000198954	807.684	0.172487	0.0939638	1.83568	0.0664056	0.493142	PHYS.1vs0.NO
ENSG00000082641	24166.8	0.19323	0.105289	1.83524	0.0664701	0.493142	PHYS.1vs0.NO
ENSG00000092978	502.23	0.186354	0.101582	1.83451	0.0665779	0.493597	PHYS.1vs0.NO
ENSG00000150991	34741.6	0.154758	0.0843991	1.83365	0.0667066	0.49374	PHYS.1vs0.NO
ENSG00000229021	36.0267	0.637692	0.34857	1.82945	0.0673316	0.495612	PHYS.1vs0.NO
ENSG00000234616	781.953	0.293158	0.160248	1.8294	0.06734	0.495612	PHYS.1vs0.NO
ENSG00000165801	788.054	0.197524	0.108014	1.82869	0.0674462	0.495612	PHYS.1vs0.NO
ENSG00000196812	104.911	0.400273	0.218961	1.82805	0.0675416	0.495612	PHYS.1vs0.NO
ENSG00000017797	3296.28	0.127991	0.0700182	1.82797	0.0675547	0.495612	PHYS.1vs0.NO
ENSG00000196670	913.505	0.28026	0.153369	1.82736	0.0676457	0.495733	PHYS.1vs0.NO
ENSG00000133315	1295.96	0.199591	0.10933	1.82558	0.067913	0.496496	PHYS.1vs0.NO
ENSG00000132286	1928.95	0.143498	0.0786423	1.82469	0.0680479	0.496496	PHYS.1vs0.NO
ENSG00000121207	22.7656	0.857506	0.470147	1.82391	0.0681652	NA	PHYS.1vs0.NO
ENSG00000173013	35.5516	0.577887	0.317002	1.82297	0.0683074	0.496808	PHYS.1vs0.NO
ENSG00000164694	102.74	0.57796	0.317138	1.82242	0.0683909	0.496808	PHYS.1vs0.NO
ENSG00000232445	1266.8	0.178159	0.0977663	1.8223	0.06841	0.496808	PHYS.1vs0.NO
ENSG00000149054	232.03	0.305099	0.167443	1.82211	0.0684386	0.496808	PHYS.1vs0.NO
ENSG00000160392	427.342	0.199907	0.109719	1.82199	0.0684559	0.496808	PHYS.1vs0.NO
ENSG00000189180	1227.9	0.14779	0.0811691	1.82076	0.0686429	0.496808	PHYS.1vs0.NO
ENSG00000165671	3097.89	0.228011	0.125416	1.81804	0.0690586	0.498681	PHYS.1vs0.NO
ENSG00000176723	12.1504	1.23654	0.680318	1.81759	0.0691261	NA	PHYS.1vs0.NO
ENSG00000164077	562.176	0.264419	0.145481	1.81754	0.0691338	0.498759	PHYS.1vs0.NO
ENSG00000147883	2864.59	0.262556	0.144578	1.81601	0.0693683	0.499801	PHYS.1vs0.NO
ENSG00000109501	454.16	0.283274	0.15615	1.81411	0.0696601	0.499801	PHYS.1vs0.NO
ENSG00000137440	3981.8	0.320194	0.176513	1.814	0.0696781	0.499801	PHYS.1vs0.NO
ENSG00000140830	842.89	0.220918	0.121977	1.81115	0.070118	0.501194	PHYS.1vs0.NO
ENSG00000172888	599.508	0.277687	0.153323	1.81113	0.0701213	0.501194	PHYS.1vs0.NO
ENSG00000141873	564.256	0.240348	0.132841	1.80929	0.0704061	0.50217	PHYS.1vs0.NO
ENSG00000100439	1280.5	0.272964	0.15091	1.80879	0.070484	0.50217	PHYS.1vs0.NO
ENSG00000161010	90.25	0.524483	0.29035	1.80638	0.0708583	0.503467	PHYS.1vs0.NO
ENSG00000005073	244.164	0.295542	0.163623	1.80624	0.0708806	0.503467	PHYS.1vs0.NO
ENSG00000111077	208.067	0.314715	0.174245	1.80616	0.0708928	0.503467	PHYS.1vs0.NO
ENSG00000186638	248.48	0.252749	0.140082	1.80429	0.0711851	0.504736	PHYS.1vs0.NO
ENSG00000134516	18.0232	0.905635	0.501968	1.80417	0.071205	NA	PHYS.1vs0.NO
ENSG00000264456	30.8397	0.615769	0.341418	1.80356	0.0712996	0.505011	PHYS.1vs0.NO
ENSG00000276476	81.0467	0.368622	0.20446	1.80291	0.0714029	0.505473	PHYS.1vs0.NO
ENSG00000204237	1037.33	0.204083	0.113238	1.80225	0.071506	0.505934	PHYS.1vs0.NO
ENSG00000101189	2131.84	0.165054	0.0916221	1.80146	0.07163	0.50633	PHYS.1vs0.NO
ENSG00000177943	68.216	0.540487	0.300035	1.80141	0.0716379	0.50633	PHYS.1vs0.NO
ENSG00000113430	871.979	0.212495	0.117977	1.80115	0.071679	0.506352	PHYS.1vs0.NO
ENSG00000111554	334.915	0.30621	0.170037	1.80084	0.0717276	0.506426	PHYS.1vs0.NO
ENSG00000136950	3768.21	0.137124	0.0761681	1.80028	0.0718171	0.50679	PHYS.1vs0.NO
ENSG00000197016	22.3081	0.737188	0.409564	1.79993	0.071871	NA	PHYS.1vs0.NO
ENSG00000154734	968.459	0.290207	0.161439	1.79763	0.0722357	0.508935	PHYS.1vs0.NO
ENSG00000137819	25.446	0.721055	0.401202	1.79723	0.0722984	NA	PHYS.1vs0.NO
ENSG00000150867	648.947	0.232345	0.129356	1.79617	0.0724682	0.509497	PHYS.1vs0.NO
ENSG00000155827	2981.43	0.164099	0.0913946	1.7955	0.0725748	0.509953	PHYS.1vs0.NO
ENSG00000144021	2860.54	0.119667	0.0666567	1.79528	0.0726099	0.509953	PHYS.1vs0.NO
ENSG00000205213	1476.88	0.210608	0.117403	1.79388	0.0728317	0.510703	PHYS.1vs0.NO
ENSG00000108700	31.7734	0.708024	0.395247	1.79135	0.0732375	0.512739	PHYS.1vs0.NO
ENSG00000273486	66.5704	0.394456	0.220361	1.79004	0.0734474	0.51313	PHYS.1vs0.NO
ENSG00000122176	306.397	0.405968	0.226902	1.78918	0.0735859	0.513829	PHYS.1vs0.NO
ENSG00000273058	28.1434	0.673295	0.376366	1.78894	0.0736252	NA	PHYS.1vs0.NO
ENSG00000284194	1104.39	0.22321	0.12481	1.7884	0.0737112	0.513896	PHYS.1vs0.NO
ENSG00000136169	625.526	0.175113	0.0979384	1.788	0.0737766	0.514083	PHYS.1vs0.NO
ENSG00000064995	712.037	0.240518	0.13458	1.78717	0.0739092	0.514737	PHYS.1vs0.NO
ENSG00000229474	15.1708	0.838941	0.469474	1.78698	0.0739405	NA	PHYS.1vs0.NO
ENSG00000109610	201.22	0.486144	0.272096	1.78666	0.0739919	0.514815	PHYS.1vs0.NO
ENSG00000107882	513.46	0.233233	0.130576	1.78618	0.0740701	0.514815	PHYS.1vs0.NO
ENSG00000163866	1500.35	0.147491	0.082575	1.78615	0.0740749	0.514815	PHYS.1vs0.NO
ENSG00000115816	4371.03	0.173728	0.0974492	1.78276	0.0746256	0.517562	PHYS.1vs0.NO
ENSG00000138378	61.0926	0.579678	0.325201	1.78252	0.0746646	0.517564	PHYS.1vs0.NO
ENSG00000011114	285.224	0.259881	0.145928	1.78089	0.0749311	0.518824	PHYS.1vs0.NO
ENSG00000142444	367.256	0.188133	0.10568	1.78021	0.0750411	0.518824	PHYS.1vs0.NO
ENSG00000280047	22.7357	0.642273	0.36111	1.77861	0.0753043	NA	PHYS.1vs0.NO
ENSG00000011523	722.004	0.191501	0.107693	1.7782	0.0753709	0.519065	PHYS.1vs0.NO
ENSG00000131446	6023.37	0.124628	0.0700904	1.77811	0.075386	0.519065	PHYS.1vs0.NO
ENSG00000168564	825.381	0.254334	0.143104	1.77727	0.0755242	0.519065	PHYS.1vs0.NO
ENSG00000131019	121.138	0.396421	0.223087	1.77698	0.0755715	0.519065	PHYS.1vs0.NO
ENSG00000151458	756.719	0.213589	0.120217	1.77669	0.0756199	0.519065	PHYS.1vs0.NO
ENSG00000154479	14.9304	0.908183	0.511199	1.77658	0.0756381	NA	PHYS.1vs0.NO
ENSG00000224271	89.632	0.476296	0.268139	1.7763	0.0756831	0.519065	PHYS.1vs0.NO
ENSG00000226824	34.7238	0.586365	0.330112	1.77626	0.0756904	0.519065	PHYS.1vs0.NO
ENSG00000124215	65.6971	0.49738	0.280156	1.77537	0.0758373	0.519065	PHYS.1vs0.NO
ENSG00000186871	463.781	0.337795	0.190279	1.77526	0.0758552	0.519065	PHYS.1vs0.NO
ENSG00000226210	404.53	0.249256	0.140455	1.77463	0.0759594	0.519426	PHYS.1vs0.NO
ENSG00000179041	2645.55	0.177337	0.0999726	1.77386	0.076087	0.519569	PHYS.1vs0.NO
ENSG00000196209	83.0105	0.373336	0.210474	1.77378	0.076099	0.519569	PHYS.1vs0.NO
ENSG00000152475	55.7829	0.48697	0.274575	1.77354	0.0761385	0.519569	PHYS.1vs0.NO
ENSG00000188825	64.3022	0.52013	0.29335	1.77307	0.0762172	0.519569	PHYS.1vs0.NO
ENSG00000172845	4023.31	0.0870672	0.0491111	1.77286	0.0762515	0.519569	PHYS.1vs0.NO
ENSG00000275066	477.681	0.178555	0.100725	1.77269	0.0762799	0.519569	PHYS.1vs0.NO
ENSG00000106078	43.2401	0.540404	0.30499	1.77187	0.0764159	0.519914	PHYS.1vs0.NO
ENSG00000154124	2104.73	0.142727	0.0805596	1.7717	0.0764449	0.519914	PHYS.1vs0.NO
ENSG00000275807	23.2701	0.745103	0.420974	1.76995	0.076735	NA	PHYS.1vs0.NO
ENSG00000107485	164.097	0.386894	0.218654	1.76943	0.076822	0.519914	PHYS.1vs0.NO
ENSG00000065526	5273.29	0.267846	0.151375	1.76942	0.076823	0.519914	PHYS.1vs0.NO
ENSG00000171224	69.5073	0.440288	0.248856	1.76925	0.0768527	0.519914	PHYS.1vs0.NO
ENSG00000167895	51.4615	0.550894	0.311447	1.76882	0.076924	0.519914	PHYS.1vs0.NO
ENSG00000221838	463.955	0.174489	0.0986676	1.76846	0.0769847	0.519914	PHYS.1vs0.NO
ENSG00000197818	799.776	0.221232	0.125202	1.767	0.0772285	0.520706	PHYS.1vs0.NO
ENSG00000137504	1820.74	0.208312	0.117917	1.7666	0.0772955	0.520894	PHYS.1vs0.NO
ENSG00000228192	90.9789	0.356223	0.201762	1.76556	0.0774699	0.521175	PHYS.1vs0.NO
ENSG00000254682	475.113	0.276028	0.156345	1.76551	0.0774781	0.521175	PHYS.1vs0.NO
ENSG00000041982	10017.9	0.303574	0.171971	1.76527	0.0775191	0.521175	PHYS.1vs0.NO
ENSG00000140471	404.19	0.205758	0.116772	1.76205	0.0780602	0.522575	PHYS.1vs0.NO
ENSG00000156469	345.654	0.237508	0.134793	1.76202	0.0780654	0.522575	PHYS.1vs0.NO
ENSG00000151445	674.176	0.201713	0.11451	1.76153	0.0781481	0.522575	PHYS.1vs0.NO
ENSG00000231587	16.97	0.720503	0.409508	1.75943	0.0785037	NA	PHYS.1vs0.NO
ENSG00000104660	659.452	0.193003	0.109718	1.75908	0.0785643	0.524069	PHYS.1vs0.NO
ENSG00000272462	95.9614	0.369083	0.210154	1.75625	0.0790451	0.524834	PHYS.1vs0.NO
ENSG00000100815	1476.23	0.17065	0.0972449	1.75485	0.0792853	0.525129	PHYS.1vs0.NO
ENSG00000151093	324.079	0.253539	0.144488	1.75474	0.0793034	0.525129	PHYS.1vs0.NO
ENSG00000169762	417.647	0.157046	0.0895695	1.75334	0.0795433	0.525364	PHYS.1vs0.NO
ENSG00000157259	1669.18	0.144315	0.0823235	1.75302	0.0795989	0.525364	PHYS.1vs0.NO
ENSG00000142235	186.755	0.302611	0.172625	1.753	0.0796016	0.525364	PHYS.1vs0.NO
ENSG00000205060	891.555	0.188468	0.107517	1.75292	0.079615	0.525364	PHYS.1vs0.NO
ENSG00000128159	794.59	0.300244	0.171437	1.75134	0.0798871	0.525598	PHYS.1vs0.NO
ENSG00000006015	721.867	0.174334	0.0996337	1.74975	0.0801622	0.526368	PHYS.1vs0.NO
ENSG00000232388	453.414	0.171497	0.0980446	1.74917	0.0802614	0.52676	PHYS.1vs0.NO
ENSG00000156042	70.5627	0.457062	0.261419	1.74839	0.0803973	0.527392	PHYS.1vs0.NO
ENSG00000166847	2675.88	0.107966	0.0617611	1.74812	0.0804426	0.52743	PHYS.1vs0.NO
ENSG00000130349	376.561	0.312381	0.178762	1.74747	0.0805562	0.527443	PHYS.1vs0.NO
ENSG00000156603	1203.08	0.233464	0.133627	1.74713	0.0806141	0.527515	PHYS.1vs0.NO
ENSG00000204922	819.627	0.183693	0.105256	1.7452	0.0809492	0.529189	PHYS.1vs0.NO
ENSG00000129991	38.9871	0.649731	0.372425	1.74459	0.0810557	0.529573	PHYS.1vs0.NO
ENSG00000138757	7668.85	0.107051	0.0613679	1.74441	0.0810875	0.529573	PHYS.1vs0.NO
ENSG00000254473	65.2637	0.582115	0.333897	1.7434	0.081264	0.529705	PHYS.1vs0.NO
ENSG00000186162	173.338	0.300412	0.172517	1.74134	0.0816235	0.530215	PHYS.1vs0.NO
ENSG00000117222	1006.79	0.136174	0.0782139	1.74105	0.081675	0.53029	PHYS.1vs0.NO
ENSG00000171121	20.9172	0.796465	0.457816	1.7397	0.0819109	NA	PHYS.1vs0.NO
ENSG00000095951	1211.16	0.265471	0.152621	1.73942	0.0819614	0.530972	PHYS.1vs0.NO
ENSG00000179387	862.57	0.181375	0.104321	1.73862	0.082101	0.530972	PHYS.1vs0.NO
ENSG00000106080	1104.57	0.198733	0.11432	1.7384	0.0821403	0.530972	PHYS.1vs0.NO
ENSG00000073584	152.381	0.351207	0.202081	1.73796	0.0822183	0.530972	PHYS.1vs0.NO
ENSG00000122376	1611.62	0.205173	0.118092	1.73739	0.0823178	0.53117	PHYS.1vs0.NO
ENSG00000134901	426.467	0.267247	0.153904	1.73645	0.0824839	0.531258	PHYS.1vs0.NO
ENSG00000167302	593.049	0.236198	0.136141	1.73495	0.0827497	0.532082	PHYS.1vs0.NO
ENSG00000144395	67.1924	0.549671	0.317164	1.73308	0.0830814	0.533186	PHYS.1vs0.NO
ENSG00000055147	587.992	0.217974	0.125877	1.73164	0.0833378	0.53327	PHYS.1vs0.NO
ENSG00000158246	581.119	0.587482	0.339357	1.73116	0.0834226	0.53327	PHYS.1vs0.NO
ENSG00000166133	681.18	0.215598	0.124601	1.7303	0.0835759	0.53327	PHYS.1vs0.NO
ENSG00000230364	30.6914	0.798857	0.461714	1.7302	0.0835944	0.53327	PHYS.1vs0.NO
ENSG00000185298	1152	0.176822	0.102228	1.72968	0.0836873	0.53327	PHYS.1vs0.NO
ENSG00000127423	522.383	0.251767	0.145612	1.72903	0.0838045	0.53327	PHYS.1vs0.NO
ENSG00000185634	32.3845	0.490601	0.283807	1.72864	0.083873	0.53327	PHYS.1vs0.NO
ENSG00000241127	363.346	0.221737	0.128286	1.72847	0.0839043	0.53327	PHYS.1vs0.NO
ENSG00000164056	213.114	0.271645	0.157198	1.72804	0.0839812	0.53327	PHYS.1vs0.NO
ENSG00000100376	1130.24	0.193398	0.11194	1.72769	0.0840431	0.53327	PHYS.1vs0.NO
ENSG00000152133	762.448	0.212547	0.123042	1.72744	0.0840892	0.53327	PHYS.1vs0.NO
ENSG00000226259	73.2621	0.378975	0.219406	1.72728	0.0841179	0.53327	PHYS.1vs0.NO
ENSG00000154856	390.393	0.336514	0.194992	1.72579	0.0843859	0.53327	PHYS.1vs0.NO
ENSG00000111863	176.388	0.341893	0.198268	1.7244	0.0846351	0.53327	PHYS.1vs0.NO
ENSG00000108819	3093.2	0.157504	0.0913641	1.72391	0.0847239	0.53327	PHYS.1vs0.NO
ENSG00000169193	93.5265	0.446555	0.25906	1.72375	0.0847525	0.53327	PHYS.1vs0.NO
ENSG00000244486	451.561	0.334355	0.193992	1.72355	0.08479	0.53327	PHYS.1vs0.NO
ENSG00000083223	2991.59	0.145904	0.0846759	1.72309	0.0848718	0.53327	PHYS.1vs0.NO
ENSG00000176396	574.872	0.248025	0.143955	1.72293	0.0849008	0.53327	PHYS.1vs0.NO
ENSG00000188636	1049.51	0.153083	0.0889386	1.72122	0.0852111	0.534046	PHYS.1vs0.NO
ENSG00000254837	231.557	0.350397	0.203666	1.72045	0.0853508	0.534046	PHYS.1vs0.NO
ENSG00000148229	8043.41	0.151597	0.0881698	1.71938	0.0855454	0.534046	PHYS.1vs0.NO
ENSG00000198690	449.327	0.21028	0.122331	1.71895	0.0856232	0.534046	PHYS.1vs0.NO
ENSG00000166478	694.531	0.183127	0.106534	1.71895	0.0856237	0.534046	PHYS.1vs0.NO
ENSG00000185404	395.607	0.335894	0.195515	1.71799	0.0857979	0.534046	PHYS.1vs0.NO
ENSG00000174564	18306.5	0.196333	0.114286	1.71792	0.0858118	0.534046	PHYS.1vs0.NO
ENSG00000137075	597.815	0.19226	0.111923	1.71779	0.0858351	0.534046	PHYS.1vs0.NO
ENSG00000109472	109.889	0.701351	0.408374	1.71742	0.0859019	0.534051	PHYS.1vs0.NO
ENSG00000050555	21.9889	0.769506	0.448203	1.71687	0.0860035	NA	PHYS.1vs0.NO
ENSG00000198862	1260.45	0.139823	0.08148	1.71604	0.0861552	0.534314	PHYS.1vs0.NO
ENSG00000204588	219.07	0.322742	0.188176	1.71511	0.0863247	0.534314	PHYS.1vs0.NO
ENSG00000129932	597.145	0.217718	0.126944	1.71507	0.0863329	0.534314	PHYS.1vs0.NO
ENSG00000220804	186.959	0.370145	0.216015	1.71352	0.0866172	0.535003	PHYS.1vs0.NO
ENSG00000204514	20.4415	0.653506	0.381544	1.71279	0.0867506	NA	PHYS.1vs0.NO
ENSG00000136720	1663.22	0.17	0.0993789	1.71062	0.087151	0.536311	PHYS.1vs0.NO
ENSG00000249042	238.544	0.259561	0.151769	1.71023	0.0872227	0.536504	PHYS.1vs0.NO
ENSG00000080854	107.789	0.493961	0.288878	1.70993	0.0872792	0.536541	PHYS.1vs0.NO
ENSG00000130779	4737.06	0.129265	0.0756039	1.70977	0.0873092	0.536541	PHYS.1vs0.NO
ENSG00000128228	632.511	0.287373	0.168499	1.7055	0.0881021	0.538121	PHYS.1vs0.NO
ENSG00000166173	911.063	0.288884	0.1694	1.70534	0.0881306	0.538121	PHYS.1vs0.NO
ENSG00000213904	30.3544	0.553312	0.324475	1.70525	0.088147	0.538121	PHYS.1vs0.NO
ENSG00000114923	211.711	0.276751	0.162306	1.70512	0.0881722	0.538121	PHYS.1vs0.NO
ENSG00000015532	690.049	0.164463	0.0964846	1.70455	0.0882787	0.538524	PHYS.1vs0.NO
ENSG00000263753	820.5	0.133538	0.0784571	1.70206	0.0887446	0.540377	PHYS.1vs0.NO
ENSG00000116661	27.3974	0.749988	0.441052	1.70045	0.0890462	NA	PHYS.1vs0.NO
ENSG00000197162	350.208	0.285892	0.168147	1.70025	0.0890837	0.541479	PHYS.1vs0.NO
ENSG00000043143	4904.32	0.173533	0.102087	1.69985	0.0891597	0.541479	PHYS.1vs0.NO
ENSG00000172349	71.6052	0.452317	0.266289	1.69859	0.0893956	0.541741	PHYS.1vs0.NO
ENSG00000133059	735.308	0.217978	0.128408	1.69754	0.0895953	0.542198	PHYS.1vs0.NO
ENSG00000185008	22.1193	0.770326	0.454093	1.69641	0.0898088	NA	PHYS.1vs0.NO
ENSG00000171604	614.94	0.226669	0.133756	1.69465	0.090142	0.54416	PHYS.1vs0.NO
ENSG00000197808	27.9066	0.725791	0.428466	1.69393	0.0902783	NA	PHYS.1vs0.NO
ENSG00000165650	2019.33	0.173675	0.102559	1.69341	0.090378	0.544314	PHYS.1vs0.NO
ENSG00000105248	1078.84	0.136095	0.0804549	1.69157	0.0907276	0.544314	PHYS.1vs0.NO
ENSG00000132406	354.732	0.219635	0.129894	1.69088	0.0908591	0.544314	PHYS.1vs0.NO
ENSG00000146834	3930.99	0.162448	0.096086	1.69065	0.0909028	0.544314	PHYS.1vs0.NO
ENSG00000185668	33.9048	0.554296	0.327992	1.68997	0.091034	0.544354	PHYS.1vs0.NO
ENSG00000135083	286.719	0.25424	0.150446	1.68991	0.0910445	0.544354	PHYS.1vs0.NO
ENSG00000155850	700.492	0.25731	0.152276	1.68976	0.091073	0.544354	PHYS.1vs0.NO
ENSG00000100483	272.525	0.201239	0.119285	1.68705	0.091593	0.546482	PHYS.1vs0.NO
ENSG00000124602	18.237	0.803662	0.476728	1.68579	0.0918364	NA	PHYS.1vs0.NO
ENSG00000101084	948.8	0.265967	0.157868	1.68474	0.092039	0.547391	PHYS.1vs0.NO
ENSG00000169612	545.084	0.21787	0.129342	1.68445	0.0920956	0.547391	PHYS.1vs0.NO
ENSG00000215548	103.674	0.406112	0.24111	1.68434	0.0921152	0.547391	PHYS.1vs0.NO
ENSG00000213638	101.422	0.385428	0.228935	1.68357	0.0922649	0.548028	PHYS.1vs0.NO
ENSG00000107816	2242.9	0.137085	0.08146	1.68285	0.0924049	0.548028	PHYS.1vs0.NO
ENSG00000171492	4332.96	0.152576	0.090694	1.68231	0.0925084	0.548047	PHYS.1vs0.NO
ENSG00000116095	473.678	0.162726	0.0967294	1.68229	0.0925135	0.548047	PHYS.1vs0.NO
ENSG00000247950	20.4012	0.716228	0.425808	1.68205	0.0925601	NA	PHYS.1vs0.NO
ENSG00000198440	38.3511	0.566714	0.337507	1.67912	0.0931293	0.549445	PHYS.1vs0.NO
ENSG00000168061	804.046	0.186771	0.111243	1.67895	0.0931619	0.549445	PHYS.1vs0.NO
ENSG00000152683	1624.07	0.143749	0.0856687	1.67796	0.0933549	0.550044	PHYS.1vs0.NO
ENSG00000131791	1285.53	0.208729	0.124465	1.67701	0.0935403	0.550407	PHYS.1vs0.NO
ENSG00000204120	2700.29	0.12643	0.075404	1.6767	0.0936004	0.550407	PHYS.1vs0.NO
ENSG00000147099	366.394	0.212436	0.126704	1.67663	0.0936141	0.550407	PHYS.1vs0.NO
ENSG00000108506	647.574	0.179335	0.107039	1.67542	0.0938513	0.550982	PHYS.1vs0.NO
ENSG00000088812	5228.6	0.13555	0.0809147	1.67522	0.093891	0.550982	PHYS.1vs0.NO
ENSG00000132612	1400.02	0.132537	0.0791237	1.67507	0.0939212	0.550982	PHYS.1vs0.NO
ENSG00000128928	635.357	0.136177	0.081361	1.67374	0.0941821	0.551275	PHYS.1vs0.NO
ENSG00000139880	542.281	0.337618	0.201779	1.67321	0.0942867	0.551275	PHYS.1vs0.NO
ENSG00000256060	80.7782	0.363863	0.217494	1.67298	0.0943317	0.551275	PHYS.1vs0.NO
ENSG00000270885	52.7038	0.516891	0.308973	1.67294	0.0943399	0.551275	PHYS.1vs0.NO
ENSG00000254598	92.6227	0.326071	0.194983	1.67231	0.094463	0.551275	PHYS.1vs0.NO
ENSG00000047578	1246.37	0.176548	0.10562	1.67154	0.0946146	0.551275	PHYS.1vs0.NO
ENSG00000154727	1103.93	0.133504	0.0799638	1.66955	0.095008	0.55173	PHYS.1vs0.NO
ENSG00000123595	622.826	0.225894	0.135498	1.66714	0.0954874	0.553121	PHYS.1vs0.NO
ENSG00000089737	1423.74	0.149537	0.0897253	1.6666	0.0955931	0.553493	PHYS.1vs0.NO
ENSG00000078401	197.237	0.28169	0.169136	1.66546	0.0958206	0.554051	PHYS.1vs0.NO
ENSG00000285106	36.7917	0.61052	0.366677	1.66501	0.0959116	0.554133	PHYS.1vs0.NO
ENSG00000187790	309.487	0.207884	0.124896	1.66445	0.096022	0.554357	PHYS.1vs0.NO
ENSG00000143061	5290.14	0.140881	0.0846543	1.66419	0.0960747	0.554357	PHYS.1vs0.NO
ENSG00000130921	503.904	0.202579	0.121744	1.66398	0.0961168	0.554357	PHYS.1vs0.NO
ENSG00000153487	822.793	0.245085	0.147341	1.66339	0.0962354	0.554696	PHYS.1vs0.NO
ENSG00000103066	349.121	0.220573	0.132645	1.66288	0.0963359	0.554696	PHYS.1vs0.NO
ENSG00000182923	2023.31	0.17432	0.104845	1.66264	0.0963838	0.554696	PHYS.1vs0.NO
ENSG00000279088	232.549	0.293892	0.176977	1.66062	0.0967901	0.554809	PHYS.1vs0.NO
ENSG00000099860	653.301	0.468076	0.28193	1.66025	0.0968634	0.554809	PHYS.1vs0.NO
ENSG00000186340	2055.7	0.389673	0.234744	1.65999	0.0969168	0.554809	PHYS.1vs0.NO
ENSG00000160999	67.4736	0.44852	0.270212	1.65988	0.0969384	0.554809	PHYS.1vs0.NO
ENSG00000122863	1210.26	0.183049	0.110281	1.65984	0.0969466	0.554809	PHYS.1vs0.NO
ENSG00000287222	342.841	0.242836	0.146364	1.65912	0.0970911	0.555024	PHYS.1vs0.NO
ENSG00000155957	93.7376	0.338409	0.203978	1.65904	0.0971073	0.555024	PHYS.1vs0.NO
ENSG00000243989	77.4938	0.458384	0.276469	1.65799	0.0973191	0.555706	PHYS.1vs0.NO
ENSG00000147852	162.059	0.363561	0.219302	1.65781	0.0973558	0.555706	PHYS.1vs0.NO
ENSG00000159167	14878.3	0.381557	0.230183	1.65762	0.0973935	0.555706	PHYS.1vs0.NO
ENSG00000177853	768.364	0.21307	0.128562	1.65733	0.0974531	0.555801	PHYS.1vs0.NO
ENSG00000174738	2373.09	0.156278	0.0943313	1.65669	0.0975812	0.555801	PHYS.1vs0.NO
ENSG00000131381	666.619	0.188515	0.113805	1.65648	0.0976252	0.555801	PHYS.1vs0.NO
ENSG00000186493	961.662	0.223905	0.135203	1.65606	0.0977088	0.555801	PHYS.1vs0.NO
ENSG00000115457	671.829	0.556011	0.335796	1.6558	0.0977623	0.555801	PHYS.1vs0.NO
ENSG00000100441	3120.82	0.128059	0.0773544	1.65549	0.0978258	0.555801	PHYS.1vs0.NO
ENSG00000128272	20106.8	0.207243	0.125261	1.65449	0.0980286	0.556532	PHYS.1vs0.NO
ENSG00000286619	77.9173	0.359703	0.21747	1.65404	0.0981203	0.556532	PHYS.1vs0.NO
ENSG00000278385	16.3919	0.699927	0.423224	1.6538	0.0981691	NA	PHYS.1vs0.NO
ENSG00000122912	326.602	0.190807	0.115386	1.65364	0.0982004	0.556532	PHYS.1vs0.NO
ENSG00000231663	54.1511	0.470671	0.284746	1.65295	0.0983411	0.556532	PHYS.1vs0.NO
ENSG00000001460	326.908	0.22948	0.138831	1.65294	0.0983426	0.556532	PHYS.1vs0.NO
ENSG00000278970	597.04	0.202168	0.122356	1.65229	0.0984755	0.556532	PHYS.1vs0.NO
ENSG00000138942	2128.4	0.152233	0.0922054	1.65102	0.0987341	0.556532	PHYS.1vs0.NO
ENSG00000120159	684.801	0.156291	0.0947107	1.6502	0.0989023	0.556532	PHYS.1vs0.NO
ENSG00000198932	41.5885	0.491889	0.298112	1.65002	0.0989398	0.556532	PHYS.1vs0.NO
ENSG00000177173	19.0031	0.698752	0.423553	1.64974	0.0989967	NA	PHYS.1vs0.NO
ENSG00000133138	401.641	0.22322	0.135347	1.64925	0.0990972	0.556532	PHYS.1vs0.NO
ENSG00000198804	459511	0.393306	0.238519	1.64895	0.0991577	0.556532	PHYS.1vs0.NO
ENSG00000269929	246.478	0.368871	0.223898	1.6475	0.0994559	0.556532	PHYS.1vs0.NO
ENSG00000221944	158.811	0.377306	0.229045	1.6473	0.0994966	0.556532	PHYS.1vs0.NO
ENSG00000267475	41.8535	0.480321	0.291713	1.64655	0.0996496	0.556532	PHYS.1vs0.NO
ENSG00000173482	978.778	0.155697	0.0945746	1.64628	0.0997051	0.556532	PHYS.1vs0.NO
ENSG00000173928	120.349	0.297023	0.180498	1.64557	0.0998522	0.556532	PHYS.1vs0.NO
ENSG00000163521	124.062	0.288341	0.175225	1.64555	0.0998573	0.556532	PHYS.1vs0.NO
ENSG00000225889	57.1826	0.552677	0.335907	1.64532	0.099903	0.556532	PHYS.1vs0.NO
ENSG00000188026	1023.63	0.160843	0.0977619	1.64526	0.0999171	0.556532	PHYS.1vs0.NO
ENSG00000174306	1103.32	0.177126	0.107697	1.64467	0.100038	0.556532	PHYS.1vs0.NO
ENSG00000147650	524.159	0.174501	0.106117	1.64441	0.100091	0.556532	PHYS.1vs0.NO
ENSG00000198763	113099	0.376914	0.229213	1.64438	0.100097	0.556532	PHYS.1vs0.NO
ENSG00000165275	189.513	0.223368	0.135849	1.64423	0.100128	0.556532	PHYS.1vs0.NO
ENSG00000281189	19.3977	0.713148	0.433759	1.64411	0.100153	NA	PHYS.1vs0.NO
ENSG00000108950	239.883	0.535016	0.3255	1.64367	0.100243	0.556941	PHYS.1vs0.NO
ENSG00000104312	616.486	0.162396	0.0988129	1.64347	0.100286	0.556944	PHYS.1vs0.NO
ENSG00000244879	1260.64	0.378933	0.230603	1.64323	0.100336	0.556992	PHYS.1vs0.NO
ENSG00000197265	905.315	0.178797	0.108838	1.64278	0.100428	0.557268	PHYS.1vs0.NO
ENSG00000265763	1164.94	0.19805	0.120582	1.64245	0.100498	0.557335	PHYS.1vs0.NO
ENSG00000108370	16.9744	0.682562	0.415661	1.64211	0.100567	NA	PHYS.1vs0.NO
ENSG00000185875	402.772	0.221692	0.135034	1.64175	0.100642	0.557335	PHYS.1vs0.NO
ENSG00000185684	85.7763	0.325631	0.198503	1.64043	0.100915	0.55788	PHYS.1vs0.NO
ENSG00000197847	103.575	0.412266	0.251351	1.6402	0.100963	0.55788	PHYS.1vs0.NO
ENSG00000219200	46.0416	0.490905	0.299327	1.64003	0.100999	0.55788	PHYS.1vs0.NO
ENSG00000150455	175.702	0.255542	0.155866	1.63949	0.101111	0.558148	PHYS.1vs0.NO
ENSG00000173145	1315.44	0.189538	0.115627	1.63922	0.101167	0.558148	PHYS.1vs0.NO
ENSG00000239382	19.8257	0.919273	0.560921	1.63886	0.101242	NA	PHYS.1vs0.NO
ENSG00000167604	74.987	0.367944	0.224516	1.63883	0.101248	0.558148	PHYS.1vs0.NO
ENSG00000204256	6716.14	0.137596	0.0839668	1.6387	0.101276	0.558148	PHYS.1vs0.NO
ENSG00000102878	203.864	0.449578	0.274515	1.63772	0.10148	0.558148	PHYS.1vs0.NO
ENSG00000172264	40.6749	0.464213	0.283626	1.63671	0.101692	0.558148	PHYS.1vs0.NO
ENSG00000109118	1988.58	0.103725	0.063379	1.63658	0.101717	0.558148	PHYS.1vs0.NO
ENSG00000159450	128.346	0.377075	0.230451	1.63625	0.101788	0.558148	PHYS.1vs0.NO
ENSG00000147133	4314.18	0.150999	0.0922946	1.63605	0.101829	0.558148	PHYS.1vs0.NO
ENSG00000198814	274.056	0.362234	0.221427	1.63591	0.101858	0.558148	PHYS.1vs0.NO
ENSG00000141446	1251.28	0.142861	0.0873884	1.63478	0.102094	0.558148	PHYS.1vs0.NO
ENSG00000166086	124.486	0.323003	0.197782	1.63312	0.102443	0.558791	PHYS.1vs0.NO
ENSG00000278834	209.583	0.311653	0.190986	1.63181	0.10272	0.558791	PHYS.1vs0.NO
ENSG00000137507	125.915	0.401875	0.246312	1.63157	0.10277	0.558791	PHYS.1vs0.NO
ENSG00000148400	9404.02	0.247676	0.151813	1.63145	0.102795	0.558791	PHYS.1vs0.NO
ENSG00000104957	507.631	0.207694	0.12733	1.63115	0.102859	0.558791	PHYS.1vs0.NO
ENSG00000111452	41.2057	0.615291	0.377224	1.6311	0.102869	0.558791	PHYS.1vs0.NO
ENSG00000173451	125.974	0.307194	0.188376	1.63075	0.102943	0.558791	PHYS.1vs0.NO
ENSG00000141642	210.935	0.362016	0.222093	1.63002	0.103097	0.558791	PHYS.1vs0.NO
ENSG00000154262	22.0452	0.642193	0.394302	1.62868	0.10338	NA	PHYS.1vs0.NO
ENSG00000145476	432.555	0.216366	0.132854	1.62861	0.103397	0.558791	PHYS.1vs0.NO
ENSG00000170340	873.81	0.192949	0.118476	1.6286	0.103398	0.558791	PHYS.1vs0.NO
ENSG00000214439	27.5506	0.521314	0.320193	1.62813	0.103498	NA	PHYS.1vs0.NO
ENSG00000261730	24.4958	0.560438	0.344399	1.62729	0.103676	NA	PHYS.1vs0.NO
ENSG00000178896	1430.51	0.15894	0.0977421	1.62611	0.103925	0.558791	PHYS.1vs0.NO
ENSG00000167074	1607.66	0.149809	0.092185	1.62509	0.104143	0.558791	PHYS.1vs0.NO
ENSG00000131873	1713.5	0.142848	0.0879289	1.62459	0.104251	0.558791	PHYS.1vs0.NO
ENSG00000099899	1308.58	0.15498	0.0954104	1.62435	0.104302	0.558791	PHYS.1vs0.NO
ENSG00000255860	11.6265	1.41899	0.873841	1.62386	0.104406	NA	PHYS.1vs0.NO
ENSG00000189319	2104.39	0.1603	0.0987284	1.62364	0.104452	0.558791	PHYS.1vs0.NO
ENSG00000189114	447.215	0.229276	0.141216	1.62358	0.104464	0.558791	PHYS.1vs0.NO
ENSG00000271754	20.3624	0.665056	0.409753	1.62306	0.104576	NA	PHYS.1vs0.NO
ENSG00000257621	625.352	0.215754	0.132984	1.6224	0.104717	0.558791	PHYS.1vs0.NO
ENSG00000143643	462.841	0.177481	0.109407	1.62221	0.104758	0.558791	PHYS.1vs0.NO
ENSG00000175283	1726.61	0.1814	0.111865	1.62159	0.10489	0.558791	PHYS.1vs0.NO
ENSG00000175054	2859.91	0.202219	0.124713	1.62148	0.104915	0.558791	PHYS.1vs0.NO
ENSG00000215769	21.6396	0.72107	0.444763	1.62124	0.104965	NA	PHYS.1vs0.NO
ENSG00000146535	2083.03	0.141132	0.0870893	1.62054	0.105117	0.558791	PHYS.1vs0.NO
ENSG00000198888	118009	0.388465	0.239735	1.62039	0.105148	0.558791	PHYS.1vs0.NO
ENSG00000196204	117.563	0.319277	0.197147	1.61949	0.105342	0.558791	PHYS.1vs0.NO
ENSG00000060642	998.961	0.201369	0.124346	1.61942	0.105358	0.558791	PHYS.1vs0.NO
ENSG00000225580	13.7912	0.794881	0.491041	1.61877	0.105498	NA	PHYS.1vs0.NO
ENSG00000168395	1728.55	0.127334	0.0787167	1.61763	0.105743	0.559778	PHYS.1vs0.NO
ENSG00000251474	316.359	0.364857	0.225557	1.61758	0.105753	0.559778	PHYS.1vs0.NO
ENSG00000100802	364.576	0.227833	0.140899	1.61699	0.10588	0.559778	PHYS.1vs0.NO
ENSG00000229180	466.51	0.195237	0.120747	1.61691	0.105898	0.559778	PHYS.1vs0.NO
ENSG00000274602	151.198	0.342479	0.21183	1.61676	0.105929	0.559778	PHYS.1vs0.NO
ENSG00000106392	745	0.183785	0.113702	1.61637	0.106014	0.559821	PHYS.1vs0.NO
ENSG00000177732	2245.79	0.21087	0.130476	1.61615	0.106061	0.559845	PHYS.1vs0.NO
ENSG00000182504	567.494	0.242219	0.150104	1.61368	0.106598	0.561068	PHYS.1vs0.NO
ENSG00000095397	264.022	0.273521	0.169511	1.61359	0.106617	0.561068	PHYS.1vs0.NO
ENSG00000163428	4750.65	0.144109	0.08932	1.6134	0.106658	0.561068	PHYS.1vs0.NO
ENSG00000184271	42.7546	0.433608	0.268793	1.61316	0.106709	0.561068	PHYS.1vs0.NO
ENSG00000090861	15344.5	0.149628	0.0927665	1.61295	0.106756	0.561068	PHYS.1vs0.NO
ENSG00000145685	800.617	0.167585	0.103971	1.61184	0.106997	0.561522	PHYS.1vs0.NO
ENSG00000243477	410.518	0.186165	0.115569	1.61086	0.107211	0.561656	PHYS.1vs0.NO
ENSG00000100335	3074.21	0.132823	0.08248	1.61036	0.107319	0.561656	PHYS.1vs0.NO
ENSG00000112379	37.7324	0.659764	0.409815	1.6099	0.107419	0.561656	PHYS.1vs0.NO
ENSG00000101417	308.546	0.295603	0.183627	1.6098	0.107442	0.561656	PHYS.1vs0.NO
ENSG00000049323	1476.53	0.306966	0.190718	1.60953	0.1075	0.561656	PHYS.1vs0.NO
ENSG00000068137	845.59	0.210903	0.13108	1.60895	0.107626	0.561673	PHYS.1vs0.NO
ENSG00000198393	456.012	0.137647	0.0855617	1.60875	0.107672	0.561673	PHYS.1vs0.NO
ENSG00000108474	477.5	0.18002	0.112078	1.6062	0.108229	0.563508	PHYS.1vs0.NO
ENSG00000107968	431.829	0.253012	0.157524	1.60618	0.108235	0.563508	PHYS.1vs0.NO
ENSG00000100811	8059.57	0.111141	0.0692506	1.60491	0.108513	0.564332	PHYS.1vs0.NO
ENSG00000237298	353.1	0.262599	0.163652	1.60461	0.108579	0.564332	PHYS.1vs0.NO
ENSG00000160959	1913.03	0.15518	0.0967362	1.60416	0.108679	0.564345	PHYS.1vs0.NO
ENSG00000179604	3014.96	0.152998	0.0954243	1.60335	0.108858	0.564985	PHYS.1vs0.NO
ENSG00000166548	272.762	0.24577	0.153383	1.60233	0.109082	0.565897	PHYS.1vs0.NO
ENSG00000075856	2019.31	0.099955	0.0624017	1.6018	0.1092	0.565897	PHYS.1vs0.NO
ENSG00000142409	2548.33	0.16163	0.100906	1.60178	0.109204	0.565897	PHYS.1vs0.NO
ENSG00000008952	8006.66	0.132397	0.0827275	1.6004	0.109509	0.566402	PHYS.1vs0.NO
ENSG00000188001	449.786	0.3356	0.2097	1.60038	0.109514	0.566402	PHYS.1vs0.NO
ENSG00000180822	847.023	0.196549	0.122847	1.59995	0.109609	0.566503	PHYS.1vs0.NO
ENSG00000155100	856.635	0.144631	0.0904155	1.59962	0.109683	0.566503	PHYS.1vs0.NO
ENSG00000249348	81.2424	0.415076	0.259712	1.59821	0.109995	0.567481	PHYS.1vs0.NO
ENSG00000107872	444.76	0.263501	0.164903	1.59792	0.110061	0.567481	PHYS.1vs0.NO
ENSG00000228649	930.392	0.229451	0.143721	1.59651	0.110376	0.568425	PHYS.1vs0.NO
ENSG00000136122	859.011	0.216054	0.135345	1.59632	0.110417	0.568425	PHYS.1vs0.NO
ENSG00000114120	4449.57	0.119264	0.0747368	1.59579	0.110536	0.568616	PHYS.1vs0.NO
ENSG00000160785	1352.56	0.134527	0.0843705	1.59448	0.110829	0.568773	PHYS.1vs0.NO
ENSG00000197062	116.81	0.329926	0.206941	1.5943	0.110869	0.568773	PHYS.1vs0.NO
ENSG00000173950	1143.12	0.117476	0.0737579	1.59272	0.111222	0.569491	PHYS.1vs0.NO
ENSG00000172262	2806.87	0.171245	0.107693	1.59012	0.111807	0.570943	PHYS.1vs0.NO
ENSG00000174151	638.338	0.166002	0.104412	1.58987	0.111865	0.570943	PHYS.1vs0.NO
ENSG00000214783	137.296	0.285752	0.17976	1.58963	0.111918	0.570943	PHYS.1vs0.NO
ENSG00000111011	1871.52	0.173532	0.109172	1.58953	0.111941	0.570943	PHYS.1vs0.NO
ENSG00000205771	44.5635	0.532756	0.335287	1.58895	0.112071	0.570943	PHYS.1vs0.NO
ENSG00000034533	277.912	0.223551	0.140695	1.58891	0.112082	0.570943	PHYS.1vs0.NO
ENSG00000165689	6622.33	0.134853	0.0848899	1.58857	0.112158	0.570943	PHYS.1vs0.NO
ENSG00000121089	27.5424	0.672046	0.423293	1.58766	0.112363	NA	PHYS.1vs0.NO
ENSG00000188321	216.758	0.203255	0.128063	1.58714	0.11248	0.571319	PHYS.1vs0.NO
ENSG00000134815	1104.78	0.197302	0.12433	1.58692	0.112532	0.571365	PHYS.1vs0.NO
ENSG00000176896	29.4	0.542833	0.342165	1.58647	0.112633	NA	PHYS.1vs0.NO
ENSG00000162407	256.902	0.370776	0.233724	1.58638	0.112652	0.571541	PHYS.1vs0.NO
ENSG00000138080	471.454	0.239511	0.151026	1.5859	0.112762	0.571624	PHYS.1vs0.NO
ENSG00000167755	36.8971	0.47229	0.297835	1.58574	0.112797	0.571624	PHYS.1vs0.NO
ENSG00000263956	228.341	0.256259	0.161742	1.58437	0.11311	0.571997	PHYS.1vs0.NO
ENSG00000100211	661.819	0.163609	0.103277	1.58418	0.113153	0.571997	PHYS.1vs0.NO
ENSG00000156232	568.492	0.155707	0.0983174	1.58372	0.113257	0.571997	PHYS.1vs0.NO
ENSG00000099326	625.302	0.266334	0.168328	1.58223	0.113598	0.572587	PHYS.1vs0.NO
ENSG00000224051	1313.26	0.174952	0.110586	1.58204	0.113641	0.572587	PHYS.1vs0.NO
ENSG00000254470	1386.35	0.191631	0.12117	1.58151	0.113761	0.572587	PHYS.1vs0.NO
ENSG00000026751	57.643	0.491796	0.311057	1.58105	0.113867	0.572614	PHYS.1vs0.NO
ENSG00000118900	2518.28	0.166665	0.105422	1.58092	0.113895	0.572614	PHYS.1vs0.NO
ENSG00000162607	3211.94	0.132569	0.0839048	1.57999	0.114109	0.573042	PHYS.1vs0.NO
ENSG00000105229	940.145	0.162371	0.10282	1.57917	0.114297	0.573246	PHYS.1vs0.NO
ENSG00000100842	385.202	0.26399	0.167218	1.57871	0.114402	0.573246	PHYS.1vs0.NO
ENSG00000198886	218911	0.380643	0.241248	1.57781	0.11461	0.573826	PHYS.1vs0.NO
ENSG00000287837	17.8076	0.82384	0.5222	1.57763	0.11465	NA	PHYS.1vs0.NO
ENSG00000164610	540.486	0.188992	0.119813	1.57739	0.114707	0.573896	PHYS.1vs0.NO
ENSG00000223705	371.51	0.322193	0.204338	1.57677	0.114849	0.573968	PHYS.1vs0.NO
ENSG00000180340	467.449	0.235019	0.149069	1.57659	0.114891	0.573968	PHYS.1vs0.NO
ENSG00000236287	1435.77	0.150363	0.0953739	1.57656	0.114897	0.573968	PHYS.1vs0.NO
ENSG00000236104	28.5272	0.564505	0.358225	1.57584	0.115063	NA	PHYS.1vs0.NO
ENSG00000214022	3080.39	0.186904	0.118683	1.57481	0.115299	0.5749	PHYS.1vs0.NO
ENSG00000069812	2505.96	0.194835	0.123787	1.57395	0.115499	0.575248	PHYS.1vs0.NO
ENSG00000259612	12.4855	1.24183	0.789088	1.57375	0.115545	NA	PHYS.1vs0.NO
ENSG00000152464	936.089	0.199158	0.126562	1.5736	0.11558	0.57544	PHYS.1vs0.NO
ENSG00000080200	2152.98	0.268474	0.170806	1.5718	0.115997	0.575895	PHYS.1vs0.NO
ENSG00000123395	2252.47	0.206136	0.131148	1.57178	0.116002	0.575895	PHYS.1vs0.NO
ENSG00000186132	101.548	0.287905	0.183317	1.57054	0.116291	0.576391	PHYS.1vs0.NO
ENSG00000041988	197.422	0.274447	0.174915	1.56903	0.116641	0.577268	PHYS.1vs0.NO
ENSG00000115661	1285.35	0.149511	0.0953535	1.56797	0.116889	0.57784	PHYS.1vs0.NO
ENSG00000171729	280.136	0.190761	0.121675	1.56779	0.11693	0.57784	PHYS.1vs0.NO
ENSG00000255198	67.1876	0.416104	0.265735	1.56586	0.11738	0.578672	PHYS.1vs0.NO
ENSG00000149930	1692	0.119825	0.0765334	1.56565	0.11743	0.578672	PHYS.1vs0.NO
ENSG00000100207	500.835	0.249974	0.159692	1.56535	0.117501	0.57873	PHYS.1vs0.NO
ENSG00000273729	50.2835	0.434102	0.277487	1.56441	0.117722	0.578964	PHYS.1vs0.NO
ENSG00000182149	4607.27	0.0945442	0.0604428	1.56419	0.117772	0.578996	PHYS.1vs0.NO
ENSG00000102543	331.317	0.202637	0.129624	1.56327	0.11799	0.579737	PHYS.1vs0.NO
ENSG00000283196	50.9057	0.355048	0.227182	1.56283	0.118092	0.579737	PHYS.1vs0.NO
ENSG00000103429	978.899	0.153764	0.0983892	1.56281	0.118096	0.579737	PHYS.1vs0.NO
ENSG00000178163	45.9534	0.441781	0.283186	1.56004	0.118751	0.581086	PHYS.1vs0.NO
ENSG00000139618	725.634	0.373635	0.239505	1.56003	0.118753	0.581086	PHYS.1vs0.NO
ENSG00000104321	125.378	0.365014	0.233986	1.55998	0.118764	0.581086	PHYS.1vs0.NO
ENSG00000121940	558.073	0.142555	0.0913958	1.55976	0.118817	0.581131	PHYS.1vs0.NO
ENSG00000205702	20.4187	0.745113	0.478228	1.55807	0.119217	NA	PHYS.1vs0.NO
ENSG00000188211	241.231	0.226541	0.145524	1.55672	0.119537	0.58358	PHYS.1vs0.NO
ENSG00000214432	33.4029	0.484896	0.311781	1.55525	0.119888	0.58465	PHYS.1vs0.NO
ENSG00000164244	1756.62	0.15001	0.0964869	1.55472	0.120013	0.584887	PHYS.1vs0.NO
ENSG00000145819	320.246	0.278007	0.178872	1.55422	0.120131	0.58498	PHYS.1vs0.NO
ENSG00000267216	12.7665	0.915801	0.589716	1.55295	0.120434	NA	PHYS.1vs0.NO
ENSG00000229809	332.302	0.217667	0.140187	1.55268	0.120498	0.585434	PHYS.1vs0.NO
ENSG00000115657	19.369	0.707722	0.455839	1.55257	0.120525	NA	PHYS.1vs0.NO
ENSG00000185495	52.3352	0.452046	0.291298	1.55183	0.120702	0.585621	PHYS.1vs0.NO
ENSG00000170946	602.026	0.206782	0.133297	1.55128	0.120835	0.585816	PHYS.1vs0.NO
ENSG00000088356	679.968	0.178318	0.115029	1.55021	0.121091	0.585816	PHYS.1vs0.NO
ENSG00000205078	17.0428	0.709345	0.457665	1.54992	0.12116	NA	PHYS.1vs0.NO
ENSG00000181666	252.465	0.213084	0.137503	1.54967	0.121221	0.585816	PHYS.1vs0.NO
ENSG00000146463	1644.26	0.122836	0.079291	1.54918	0.121338	0.585816	PHYS.1vs0.NO
ENSG00000109180	2502.5	0.143977	0.0929753	1.54855	0.12149	0.585816	PHYS.1vs0.NO
ENSG00000085644	576.242	0.223237	0.144209	1.54801	0.121621	0.585906	PHYS.1vs0.NO
ENSG00000157036	165.315	0.302008	0.195112	1.54787	0.121655	0.585906	PHYS.1vs0.NO
ENSG00000181090	4122.39	0.117914	0.0762114	1.54719	0.121816	0.585906	PHYS.1vs0.NO
ENSG00000214842	33.9294	0.561733	0.363279	1.54629	0.122036	0.58618	PHYS.1vs0.NO
ENSG00000173762	18.5	0.595372	0.38512	1.54594	0.122119	NA	PHYS.1vs0.NO
ENSG00000007376	2705.71	0.125615	0.0812888	1.54529	0.122277	0.586329	PHYS.1vs0.NO
ENSG00000259768	367.483	0.341153	0.220783	1.5452	0.122299	0.586329	PHYS.1vs0.NO
ENSG00000210082	230761	0.257881	0.167086	1.54341	0.122732	0.587132	PHYS.1vs0.NO
ENSG00000164220	56.377	0.362552	0.235019	1.54265	0.122916	0.587431	PHYS.1vs0.NO
ENSG00000107938	515.587	0.172647	0.111938	1.54234	0.12299	0.587431	PHYS.1vs0.NO
ENSG00000129167	10.8815	1.0487	0.679951	1.54231	0.122998	NA	PHYS.1vs0.NO
ENSG00000166192	137.374	0.266589	0.172991	1.54106	0.123303	0.587724	PHYS.1vs0.NO
ENSG00000143793	745.915	0.183104	0.118843	1.54072	0.123385	0.587724	PHYS.1vs0.NO
ENSG00000111358	1391.57	0.14136	0.0917593	1.54055	0.123426	0.587724	PHYS.1vs0.NO
ENSG00000210195	234.691	0.258582	0.167888	1.5402	0.123511	0.587724	PHYS.1vs0.NO
ENSG00000196507	698.721	0.213956	0.138991	1.53935	0.123719	0.587724	PHYS.1vs0.NO
ENSG00000118412	100.407	0.275781	0.179155	1.53935	0.12372	0.587724	PHYS.1vs0.NO
ENSG00000178974	1150.67	0.130236	0.0846271	1.53895	0.123818	0.587724	PHYS.1vs0.NO
ENSG00000122033	1374.1	0.218766	0.142186	1.53859	0.123904	0.587724	PHYS.1vs0.NO
ENSG00000163933	838.665	0.181665	0.11808	1.53849	0.123929	0.587724	PHYS.1vs0.NO
ENSG00000154144	1634.13	0.10737	0.0697949	1.53837	0.123959	0.587724	PHYS.1vs0.NO
ENSG00000111737	3250.97	0.106916	0.069503	1.53829	0.123977	0.587724	PHYS.1vs0.NO
ENSG00000110200	1382.36	0.19283	0.125383	1.53793	0.124067	0.587724	PHYS.1vs0.NO
ENSG00000197182	193.825	0.440263	0.286351	1.53749	0.124172	0.587789	PHYS.1vs0.NO
ENSG00000142552	472.973	0.313759	0.2041	1.53728	0.124225	0.587789	PHYS.1vs0.NO
ENSG00000180806	158.504	0.310194	0.20181	1.53706	0.124279	0.587789	PHYS.1vs0.NO
ENSG00000138760	4354.45	0.115057	0.0748649	1.53686	0.124327	0.587789	PHYS.1vs0.NO
ENSG00000170619	1060.93	0.13407	0.0872541	1.53654	0.124405	0.587789	PHYS.1vs0.NO
ENSG00000257433	23.7342	0.556929	0.362574	1.53604	0.124528	NA	PHYS.1vs0.NO
ENSG00000173548	3482.84	0.109307	0.0712622	1.53387	0.125061	0.590219	PHYS.1vs0.NO
ENSG00000119446	2448.04	0.111312	0.0726084	1.53305	0.125264	0.59052	PHYS.1vs0.NO
ENSG00000118194	14.1399	0.985246	0.642735	1.5329	0.125302	NA	PHYS.1vs0.NO
ENSG00000197217	950.306	0.178481	0.116481	1.53228	0.125454	0.59052	PHYS.1vs0.NO
ENSG00000167112	4372.53	0.136572	0.0891464	1.532	0.125523	0.59052	PHYS.1vs0.NO
ENSG00000163159	1922.11	0.143902	0.0939363	1.53191	0.125545	0.59052	PHYS.1vs0.NO
ENSG00000272853	37.5744	0.448826	0.293226	1.53065	0.125857	0.59052	PHYS.1vs0.NO
ENSG00000176273	212.537	0.254545	0.166309	1.53056	0.125878	0.59052	PHYS.1vs0.NO
ENSG00000103995	578.58	0.204743	0.133811	1.5301	0.125993	0.590851	PHYS.1vs0.NO
ENSG00000166912	361.623	0.198397	0.129703	1.52963	0.126109	0.591005	PHYS.1vs0.NO
ENSG00000129028	231.912	0.214968	0.140571	1.52925	0.126203	0.591005	PHYS.1vs0.NO
ENSG00000108788	2564.33	0.140579	0.0919359	1.5291	0.12624	0.591005	PHYS.1vs0.NO
ENSG00000189306	3140.75	0.115436	0.0755169	1.52861	0.126361	0.591005	PHYS.1vs0.NO
ENSG00000103642	798.835	0.219427	0.143552	1.52856	0.126374	0.591005	PHYS.1vs0.NO
ENSG00000003056	4036.5	0.118924	0.077812	1.52835	0.126425	0.591005	PHYS.1vs0.NO
ENSG00000248527	19021.8	0.389891	0.25555	1.52569	0.127087	0.592609	PHYS.1vs0.NO
ENSG00000107140	1143.01	0.170194	0.111597	1.52508	0.127239	0.592609	PHYS.1vs0.NO
ENSG00000233747	181.952	0.469178	0.307656	1.52501	0.127258	0.592609	PHYS.1vs0.NO
ENSG00000162148	39.6281	0.511471	0.335568	1.52419	0.12746	0.593138	PHYS.1vs0.NO
ENSG00000285825	21.9934	0.706544	0.463631	1.52394	0.127525	NA	PHYS.1vs0.NO
ENSG00000103061	820.564	0.134619	0.0884117	1.52264	0.127848	0.593553	PHYS.1vs0.NO
ENSG00000119042	260.802	0.270368	0.177683	1.52163	0.128101	0.593603	PHYS.1vs0.NO
ENSG00000158158	688.306	0.18242	0.119926	1.5211	0.128234	0.593638	PHYS.1vs0.NO
ENSG00000179271	2475.08	0.181508	0.119352	1.52078	0.128315	0.593638	PHYS.1vs0.NO
ENSG00000130312	1609.85	0.197996	0.130286	1.5197	0.128587	0.593638	PHYS.1vs0.NO
ENSG00000101104	340.252	0.356129	0.234384	1.51943	0.128655	0.593638	PHYS.1vs0.NO
ENSG00000221926	1538.54	0.161472	0.106271	1.51943	0.128655	0.593638	PHYS.1vs0.NO
ENSG00000179859	1222.34	0.176799	0.116391	1.51901	0.128761	0.593638	PHYS.1vs0.NO
ENSG00000164638	90.5499	0.384509	0.253189	1.51867	0.128846	0.593638	PHYS.1vs0.NO
ENSG00000179071	18.4224	0.650409	0.428339	1.51844	0.128903	NA	PHYS.1vs0.NO
ENSG00000105523	46.97	0.519041	0.341857	1.5183	0.128939	0.593638	PHYS.1vs0.NO
ENSG00000136100	2052.1	0.171309	0.112841	1.51814	0.128978	0.593638	PHYS.1vs0.NO
ENSG00000239332	37.759	0.387703	0.255395	1.51805	0.129002	0.593638	PHYS.1vs0.NO
ENSG00000141098	661.962	0.167304	0.110219	1.51793	0.129032	0.593638	PHYS.1vs0.NO
ENSG00000182993	43.3555	0.432991	0.285251	1.51793	0.129032	0.593638	PHYS.1vs0.NO
ENSG00000160256	1019.09	0.141619	0.0933135	1.51767	0.129097	0.593638	PHYS.1vs0.NO
ENSG00000274925	36.6786	0.640862	0.422269	1.51766	0.129099	0.593638	PHYS.1vs0.NO
ENSG00000088340	37.0356	0.672813	0.443405	1.51738	0.129172	0.593638	PHYS.1vs0.NO
ENSG00000110025	9.12885	1.38705	0.914125	1.51736	0.129177	NA	PHYS.1vs0.NO
ENSG00000198964	1083.44	0.122336	0.0806523	1.51683	0.129309	0.594064	PHYS.1vs0.NO
ENSG00000224152	30.4916	0.470501	0.310328	1.51614	0.129484	0.594662	PHYS.1vs0.NO
ENSG00000247627	42.7209	0.463588	0.3059	1.51549	0.129649	0.595216	PHYS.1vs0.NO
ENSG00000178385	442.49	0.232113	0.153386	1.51327	0.130212	0.596474	PHYS.1vs0.NO
ENSG00000267270	31.7939	0.529426	0.349947	1.51287	0.130312	0.596474	PHYS.1vs0.NO
ENSG00000132155	2380.79	0.0903703	0.059739	1.51275	0.130342	0.596474	PHYS.1vs0.NO
ENSG00000144134	160.132	0.295589	0.195519	1.51181	0.130582	0.596474	PHYS.1vs0.NO
ENSG00000143337	1889.84	0.0962287	0.0636529	1.51177	0.130592	0.596474	PHYS.1vs0.NO
ENSG00000103168	1162.26	0.255184	0.168893	1.51092	0.130808	0.596661	PHYS.1vs0.NO
ENSG00000134569	113.272	0.344635	0.2281	1.5109	0.130815	0.596661	PHYS.1vs0.NO
ENSG00000104731	1390.3	0.14435	0.0955797	1.51026	0.130977	0.596991	PHYS.1vs0.NO
ENSG00000169057	3173.55	0.122814	0.0813316	1.51005	0.131032	0.597038	PHYS.1vs0.NO
ENSG00000167065	93.6584	0.438279	0.290291	1.50979	0.131097	0.597129	PHYS.1vs0.NO
ENSG00000131067	41.833	0.478475	0.317016	1.50931	0.13122	0.597488	PHYS.1vs0.NO
ENSG00000213923	2444.33	0.154662	0.102528	1.50849	0.13143	0.597564	PHYS.1vs0.NO
ENSG00000080603	275.19	0.314663	0.208596	1.50848	0.131432	0.597564	PHYS.1vs0.NO
ENSG00000113593	1198.36	0.101712	0.06749	1.50707	0.131793	0.598296	PHYS.1vs0.NO
ENSG00000122140	4743.52	0.151859	0.100804	1.50648	0.131945	0.598671	PHYS.1vs0.NO
ENSG00000198722	536.425	0.1592	0.105766	1.50521	0.13227	0.599159	PHYS.1vs0.NO
ENSG00000278376	26.7986	0.527836	0.350847	1.50446	0.132462	NA	PHYS.1vs0.NO
ENSG00000234602	40.6542	0.485828	0.323009	1.50407	0.132564	0.599159	PHYS.1vs0.NO
ENSG00000230844	70.5587	0.298467	0.198475	1.5038	0.132632	0.599159	PHYS.1vs0.NO
ENSG00000104866	1045.29	0.156999	0.104408	1.5037	0.132658	0.599159	PHYS.1vs0.NO
ENSG00000174353	95.1953	0.350469	0.233137	1.50328	0.132768	0.599159	PHYS.1vs0.NO
ENSG00000174007	221.091	0.239026	0.159018	1.50314	0.132802	0.599159	PHYS.1vs0.NO
ENSG00000198759	25.0952	0.653601	0.434887	1.50292	0.13286	NA	PHYS.1vs0.NO
ENSG00000181904	2012.49	0.102856	0.068442	1.50282	0.132884	0.599182	PHYS.1vs0.NO
ENSG00000104381	380.672	0.174998	0.116486	1.50231	0.133016	0.599516	PHYS.1vs0.NO
ENSG00000228436	41.0614	0.469284	0.312475	1.50183	0.133141	0.599606	PHYS.1vs0.NO
ENSG00000151876	475.238	0.250966	0.167129	1.50163	0.133192	0.599606	PHYS.1vs0.NO
ENSG00000268460	121.278	0.471049	0.313889	1.50069	0.133437	0.599606	PHYS.1vs0.NO
ENSG00000198840	38911.5	0.233496	0.155607	1.50055	0.133473	0.599606	PHYS.1vs0.NO
ENSG00000173825	38.1544	0.611895	0.407811	1.50044	0.133501	0.599606	PHYS.1vs0.NO
ENSG00000112234	511.467	0.210967	0.140635	1.5001	0.13359	0.599606	PHYS.1vs0.NO
ENSG00000100614	1830.95	0.119013	0.0794252	1.49843	0.13402	0.599832	PHYS.1vs0.NO
ENSG00000197837	86.1254	0.376818	0.251569	1.49787	0.134166	0.599832	PHYS.1vs0.NO
ENSG00000137203	3453.77	0.136241	0.0909818	1.49745	0.134276	0.599832	PHYS.1vs0.NO
ENSG00000168661	60.5371	0.440295	0.294054	1.49733	0.134307	0.599832	PHYS.1vs0.NO
ENSG00000063587	373.958	0.225413	0.150545	1.49732	0.134311	0.599832	PHYS.1vs0.NO
ENSG00000106031	31.3948	0.526815	0.351895	1.49708	0.134373	0.599832	PHYS.1vs0.NO
ENSG00000170855	1179.51	0.184883	0.123502	1.49701	0.134392	0.599832	PHYS.1vs0.NO
ENSG00000198373	1664.49	0.166772	0.111531	1.49529	0.134838	0.600459	PHYS.1vs0.NO
ENSG00000113212	35.1974	0.477565	0.319418	1.49511	0.134886	0.600459	PHYS.1vs0.NO
ENSG00000124831	9659.46	0.157569	0.105412	1.49479	0.134969	0.60059	PHYS.1vs0.NO
ENSG00000115946	2285	0.132018	0.0883286	1.49463	0.135012	0.60059	PHYS.1vs0.NO
ENSG00000170485	283.051	0.254645	0.17046	1.49387	0.135209	0.601265	PHYS.1vs0.NO
ENSG00000185730	750.603	0.150508	0.100792	1.49325	0.135373	0.601538	PHYS.1vs0.NO
ENSG00000141570	350.638	0.20684	0.138561	1.49277	0.135496	0.601538	PHYS.1vs0.NO
ENSG00000167702	2151.98	0.189691	0.127109	1.49235	0.135608	0.601734	PHYS.1vs0.NO
ENSG00000117262	233.602	0.171567	0.114971	1.49226	0.135631	0.601734	PHYS.1vs0.NO
ENSG00000132141	139.029	0.327511	0.219553	1.49172	0.135773	0.601885	PHYS.1vs0.NO
ENSG00000284691	46.1886	0.445095	0.29845	1.49136	0.135868	0.601885	PHYS.1vs0.NO
ENSG00000172638	538.451	0.273146	0.183196	1.491	0.135961	0.601885	PHYS.1vs0.NO
ENSG00000187098	60.6537	0.354442	0.237735	1.49091	0.135984	0.601885	PHYS.1vs0.NO
ENSG00000125246	98.7988	0.394157	0.264402	1.49075	0.136027	0.601885	PHYS.1vs0.NO
ENSG00000118046	2943.39	0.11205	0.0751949	1.49013	0.13619	0.601885	PHYS.1vs0.NO
ENSG00000167754	2416.01	0.18517	0.124312	1.48955	0.136341	0.601885	PHYS.1vs0.NO
ENSG00000259429	29.8821	0.472924	0.31781	1.48807	0.136733	NA	PHYS.1vs0.NO
ENSG00000164897	1228.39	0.125567	0.0843857	1.48801	0.136748	0.60248	PHYS.1vs0.NO
ENSG00000248491	14.3281	0.691464	0.46487	1.48744	0.1369	NA	PHYS.1vs0.NO
ENSG00000175575	804.248	0.157253	0.105758	1.48691	0.137037	0.602955	PHYS.1vs0.NO
ENSG00000101442	559.522	0.170694	0.114948	1.48496	0.137554	0.604139	PHYS.1vs0.NO
ENSG00000126581	2894.09	0.088684	0.0597252	1.48487	0.137579	0.604139	PHYS.1vs0.NO
ENSG00000147174	83.9821	0.389032	0.262118	1.48419	0.13776	0.604139	PHYS.1vs0.NO
ENSG00000147316	796.744	0.144485	0.0974241	1.48305	0.138061	0.60483	PHYS.1vs0.NO
ENSG00000263004	72.7044	0.389494	0.262652	1.48293	0.138093	0.60483	PHYS.1vs0.NO
ENSG00000113739	4300.78	0.248662	0.167708	1.48271	0.138151	0.604861	PHYS.1vs0.NO
ENSG00000044574	55576.5	0.193011	0.130218	1.48221	0.138284	0.604916	PHYS.1vs0.NO
ENSG00000185442	42.3224	0.446242	0.301231	1.4814	0.138501	0.605097	PHYS.1vs0.NO
ENSG00000121101	11.219	1.04348	0.704675	1.4808	0.138659	NA	PHYS.1vs0.NO
ENSG00000111981	115.369	0.353913	0.239026	1.48064	0.138702	0.605479	PHYS.1vs0.NO
ENSG00000131778	19.9918	0.688551	0.465072	1.48053	0.138733	NA	PHYS.1vs0.NO
ENSG00000196290	1247.12	0.181782	0.122898	1.47913	0.139105	0.605651	PHYS.1vs0.NO
ENSG00000104142	653.385	0.164065	0.110943	1.47883	0.139186	0.605806	PHYS.1vs0.NO
ENSG00000155511	31.0803	0.530965	0.359142	1.47843	0.139294	0.605898	PHYS.1vs0.NO
ENSG00000140598	1250.34	0.151104	0.102207	1.47841	0.139298	0.605898	PHYS.1vs0.NO
ENSG00000028116	877.234	0.143443	0.0970447	1.47812	0.139377	0.605988	PHYS.1vs0.NO
ENSG00000135637	212.178	0.254544	0.172528	1.47537	0.140112	0.606865	PHYS.1vs0.NO
ENSG00000149646	109.298	0.310903	0.210892	1.47423	0.140419	0.607406	PHYS.1vs0.NO
ENSG00000112079	1547.3	0.128991	0.08753	1.47368	0.140567	0.607406	PHYS.1vs0.NO
ENSG00000274471	15.0743	0.830385	0.563718	1.47305	0.140737	NA	PHYS.1vs0.NO
ENSG00000185252	761.109	0.169014	0.114743	1.47298	0.140758	0.607672	PHYS.1vs0.NO
ENSG00000163359	6580.98	0.308607	0.209535	1.47282	0.1408	0.607672	PHYS.1vs0.NO
ENSG00000077420	16.1473	0.797275	0.54137	1.4727	0.140832	NA	PHYS.1vs0.NO
ENSG00000115271	86.1737	0.289116	0.196346	1.47249	0.140889	0.60786	PHYS.1vs0.NO
ENSG00000113638	280.307	0.206818	0.140505	1.47196	0.141033	0.6082	PHYS.1vs0.NO
ENSG00000106624	923.099	0.274156	0.186292	1.47165	0.141115	0.6082	PHYS.1vs0.NO
ENSG00000125821	894.766	0.120159	0.0816738	1.47121	0.141235	0.6082	PHYS.1vs0.NO
ENSG00000138050	393.646	0.189084	0.12854	1.47101	0.141289	0.6082	PHYS.1vs0.NO
ENSG00000104047	468.331	0.197196	0.134078	1.47076	0.141357	0.6082	PHYS.1vs0.NO
ENSG00000175426	68.776	0.457834	0.3113	1.47072	0.141368	0.6082	PHYS.1vs0.NO
ENSG00000180071	42.7629	0.526496	0.357996	1.47067	0.141379	0.6082	PHYS.1vs0.NO
ENSG00000049883	422.413	0.185651	0.126417	1.46856	0.141952	0.609704	PHYS.1vs0.NO
ENSG00000175155	169.543	0.309714	0.211052	1.46748	0.142246	0.610549	PHYS.1vs0.NO
ENSG00000152217	894.111	0.162068	0.110576	1.46567	0.142738	0.611675	PHYS.1vs0.NO
ENSG00000124588	377.938	0.226265	0.15447	1.46479	0.142979	0.61242	PHYS.1vs0.NO
ENSG00000101412	757.401	0.205369	0.140235	1.46447	0.143067	0.61242	PHYS.1vs0.NO
ENSG00000137460	145.866	0.31218	0.213176	1.46442	0.14308	0.61242	PHYS.1vs0.NO
ENSG00000126091	52.5291	0.444363	0.303457	1.46433	0.143103	0.61242	PHYS.1vs0.NO
ENSG00000064195	498.817	0.247213	0.16888	1.46384	0.143239	0.612638	PHYS.1vs0.NO
ENSG00000117862	280.325	0.183818	0.125664	1.46277	0.143529	0.613207	PHYS.1vs0.NO
ENSG00000167130	1353.32	0.108402	0.0741696	1.46155	0.143865	0.613207	PHYS.1vs0.NO
ENSG00000179133	52.9857	0.377926	0.258679	1.46099	0.144019	0.613207	PHYS.1vs0.NO
ENSG00000198901	18.7148	0.542715	0.371654	1.46027	0.144216	NA	PHYS.1vs0.NO
ENSG00000266962	743.049	0.174921	0.119797	1.46015	0.14425	0.613207	PHYS.1vs0.NO
ENSG00000111860	62.7804	0.329292	0.225539	1.46002	0.144284	0.613207	PHYS.1vs0.NO
ENSG00000186395	1821.85	0.14122	0.0967313	1.45992	0.144311	0.613207	PHYS.1vs0.NO
ENSG00000136709	2534.07	0.0871076	0.0597005	1.45908	0.144544	0.613207	PHYS.1vs0.NO
ENSG00000090520	2820.76	0.134204	0.09198	1.45906	0.144549	0.613207	PHYS.1vs0.NO
ENSG00000162885	516.307	0.177769	0.121902	1.4583	0.144758	0.613299	PHYS.1vs0.NO
ENSG00000177485	3600.73	0.0928015	0.0636646	1.45766	0.144934	0.613585	PHYS.1vs0.NO
ENSG00000135925	2687.81	0.187853	0.128957	1.45672	0.145195	0.614058	PHYS.1vs0.NO
ENSG00000161277	104.49	0.31656	0.217365	1.45635	0.145296	0.614058	PHYS.1vs0.NO
ENSG00000261888	32.1333	0.539635	0.370553	1.4563	0.14531	0.614058	PHYS.1vs0.NO
ENSG00000112773	538.694	0.224698	0.154298	1.45626	0.145322	0.614058	PHYS.1vs0.NO
ENSG00000241316	15.8775	0.67585	0.464217	1.45589	0.145423	NA	PHYS.1vs0.NO
ENSG00000276550	526.628	0.217064	0.149173	1.45511	0.145638	0.614448	PHYS.1vs0.NO
ENSG00000134853	1008.55	0.304694	0.209398	1.45509	0.145643	0.614448	PHYS.1vs0.NO
ENSG00000135108	1413.05	0.104986	0.0721597	1.45491	0.145694	0.614448	PHYS.1vs0.NO
ENSG00000002919	567.253	0.135902	0.0934129	1.45485	0.145711	0.614448	PHYS.1vs0.NO
ENSG00000251562	10437.3	0.615128	0.422914	1.4545	0.145808	0.614448	PHYS.1vs0.NO
ENSG00000101193	2988.9	0.0906429	0.0623294	1.45426	0.145875	0.614448	PHYS.1vs0.NO
ENSG00000233868	12.8899	0.887627	0.610776	1.45328	0.146147	NA	PHYS.1vs0.NO
ENSG00000255100	84.1754	0.327644	0.225555	1.45261	0.146332	0.615008	PHYS.1vs0.NO
ENSG00000225630	793.083	0.368853	0.254039	1.45195	0.146515	0.615059	PHYS.1vs0.NO
ENSG00000137273	679.169	0.196208	0.135134	1.45195	0.146515	0.615059	PHYS.1vs0.NO
ENSG00000161179	1921.39	0.12353	0.0850811	1.45191	0.146526	0.615059	PHYS.1vs0.NO
ENSG00000185246	945.968	0.163046	0.112313	1.45171	0.146581	0.615086	PHYS.1vs0.NO
ENSG00000172785	308.607	0.222387	0.153277	1.45088	0.146812	0.615292	PHYS.1vs0.NO
ENSG00000198718	746.928	0.138174	0.0952442	1.45073	0.146854	0.615292	PHYS.1vs0.NO
ENSG00000196159	455.355	0.452794	0.312119	1.45071	0.146861	0.615292	PHYS.1vs0.NO
ENSG00000143595	15.6265	0.776446	0.535502	1.44994	0.147075	NA	PHYS.1vs0.NO
ENSG00000139405	1179.06	0.176917	0.122038	1.44968	0.147148	0.615478	PHYS.1vs0.NO
ENSG00000173349	654.886	0.156028	0.107652	1.44937	0.147233	0.615478	PHYS.1vs0.NO
ENSG00000160013	32.4103	0.487209	0.336218	1.44908	0.147314	0.615478	PHYS.1vs0.NO
ENSG00000213551	2973.49	0.1365	0.0942036	1.44899	0.14734	0.615478	PHYS.1vs0.NO
ENSG00000105173	193.618	0.230598	0.159182	1.44865	0.147436	0.615478	PHYS.1vs0.NO
ENSG00000286048	105.779	0.368555	0.254436	1.44852	0.147473	0.615478	PHYS.1vs0.NO
ENSG00000013297	37.034	0.547644	0.378101	1.44841	0.147503	0.615478	PHYS.1vs0.NO
ENSG00000149476	1349.46	0.186073	0.128468	1.4484	0.147506	0.615478	PHYS.1vs0.NO
ENSG00000117000	1459.98	0.112827	0.0779803	1.44686	0.147936	0.61573	PHYS.1vs0.NO
ENSG00000125843	523.212	0.167591	0.115892	1.44609	0.148151	0.616431	PHYS.1vs0.NO
ENSG00000277072	85.9583	0.297297	0.205716	1.44518	0.148407	0.616698	PHYS.1vs0.NO
ENSG00000186283	850.14	0.168683	0.116731	1.44506	0.148441	0.616698	PHYS.1vs0.NO
ENSG00000085721	674.63	0.148977	0.103222	1.44328	0.148943	0.617989	PHYS.1vs0.NO
ENSG00000066468	1131.26	0.113409	0.0786021	1.44282	0.149071	0.618167	PHYS.1vs0.NO
ENSG00000285053	66.6597	0.331728	0.229947	1.44263	0.149125	0.618167	PHYS.1vs0.NO
ENSG00000101844	585.802	0.219276	0.152063	1.44201	0.149299	0.618505	PHYS.1vs0.NO
ENSG00000184557	1581.18	0.286018	0.198471	1.44111	0.149554	0.618983	PHYS.1vs0.NO
ENSG00000101276	557.018	0.188692	0.130962	1.44082	0.149637	0.619062	PHYS.1vs0.NO
ENSG00000103494	437.393	0.137669	0.0955565	1.44071	0.149666	0.619062	PHYS.1vs0.NO
ENSG00000111361	2192.9	0.113928	0.0791196	1.43995	0.149882	0.619133	PHYS.1vs0.NO
ENSG00000198938	385110	0.342294	0.237716	1.43993	0.149888	0.619133	PHYS.1vs0.NO
ENSG00000135736	431.423	0.193503	0.13439	1.43986	0.149906	0.619133	PHYS.1vs0.NO
ENSG00000233695	17.2328	0.831422	0.5776	1.43944	0.150025	NA	PHYS.1vs0.NO
ENSG00000135976	174.193	0.308737	0.214824	1.43716	0.150672	0.620015	PHYS.1vs0.NO
ENSG00000110066	1374.33	0.127002	0.0883959	1.43675	0.15079	0.620015	PHYS.1vs0.NO
ENSG00000265972	2699.16	0.247297	0.172139	1.43662	0.150827	0.620015	PHYS.1vs0.NO
ENSG00000143633	715.439	0.139198	0.0969214	1.4362	0.150946	0.62012	PHYS.1vs0.NO
ENSG00000113269	447.445	0.156038	0.108653	1.43611	0.15097	0.62012	PHYS.1vs0.NO
ENSG00000204525	802.413	0.270258	0.188247	1.43565	0.151101	0.620152	PHYS.1vs0.NO
ENSG00000144580	2590.45	0.11091	0.0772672	1.43541	0.151171	0.620152	PHYS.1vs0.NO
ENSG00000236682	54.711	0.425979	0.296768	1.4354	0.151174	0.620152	PHYS.1vs0.NO
ENSG00000079387	1067.35	0.116407	0.0811129	1.43513	0.151251	0.620152	PHYS.1vs0.NO
ENSG00000260027	726.468	0.196119	0.136679	1.43488	0.15132	0.620152	PHYS.1vs0.NO
ENSG00000171016	30.2679	0.492082	0.342998	1.43465	0.151388	0.620152	PHYS.1vs0.NO
ENSG00000123473	914.012	0.178871	0.124715	1.43424	0.151504	0.620152	PHYS.1vs0.NO
ENSG00000169592	2203.83	0.119303	0.0832247	1.4335	0.151714	0.620152	PHYS.1vs0.NO
ENSG00000166562	1188.38	0.219274	0.153051	1.43268	0.151949	0.620152	PHYS.1vs0.NO
ENSG00000260806	39.4612	0.393831	0.274968	1.43228	0.152064	0.620152	PHYS.1vs0.NO
ENSG00000039650	761.932	0.180148	0.125825	1.43174	0.152219	0.620152	PHYS.1vs0.NO
ENSG00000275074	343.232	0.22605	0.15789	1.43169	0.152232	0.620152	PHYS.1vs0.NO
ENSG00000164236	807.683	0.304596	0.212915	1.4306	0.152545	0.620567	PHYS.1vs0.NO
ENSG00000227252	43.661	0.394808	0.276061	1.43015	0.152674	0.620904	PHYS.1vs0.NO
ENSG00000162804	34.5344	0.531648	0.371885	1.4296	0.152831	0.621209	PHYS.1vs0.NO
ENSG00000070476	1526.42	0.157248	0.110005	1.42946	0.152872	0.621209	PHYS.1vs0.NO
ENSG00000213123	42.5559	0.402882	0.282055	1.42838	0.153183	0.621475	PHYS.1vs0.NO
ENSG00000179933	2614.12	0.158246	0.11085	1.42758	0.153414	0.621475	PHYS.1vs0.NO
ENSG00000198899	103797	0.351161	0.246048	1.42721	0.15352	0.621475	PHYS.1vs0.NO
ENSG00000104332	637.971	0.420867	0.294963	1.42685	0.153624	0.621475	PHYS.1vs0.NO
ENSG00000123388	167.931	0.208975	0.146488	1.42656	0.153706	0.621475	PHYS.1vs0.NO
ENSG00000198064	30.2036	0.467525	0.327774	1.42636	0.153764	NA	PHYS.1vs0.NO
ENSG00000158796	1333.54	0.140643	0.0986764	1.4253	0.154071	0.621475	PHYS.1vs0.NO
ENSG00000118600	934.688	0.126022	0.0885163	1.42371	0.15453	0.621475	PHYS.1vs0.NO
ENSG00000160679	2733.55	0.109907	0.0772019	1.42363	0.154553	0.621475	PHYS.1vs0.NO
ENSG00000085274	1506.63	0.132818	0.0933214	1.42323	0.154669	0.621475	PHYS.1vs0.NO
ENSG00000213889	232.623	0.218722	0.153735	1.42272	0.154817	0.621475	PHYS.1vs0.NO
ENSG00000119865	53.3696	0.361615	0.254174	1.42271	0.154821	0.621475	PHYS.1vs0.NO
ENSG00000198720	1420.36	0.179062	0.125891	1.42236	0.154922	0.621475	PHYS.1vs0.NO
ENSG00000182324	53.5213	0.423921	0.298121	1.42197	0.155034	0.621475	PHYS.1vs0.NO
ENSG00000185482	25.6282	0.530191	0.372896	1.42182	0.155079	NA	PHYS.1vs0.NO
ENSG00000143952	819.376	0.123773	0.0870713	1.42151	0.155169	0.621475	PHYS.1vs0.NO
ENSG00000016864	910.653	0.137966	0.0970564	1.42151	0.15517	0.621475	PHYS.1vs0.NO
ENSG00000172671	76.882	0.317921	0.223716	1.42109	0.15529	0.621475	PHYS.1vs0.NO
ENSG00000128563	828.28	0.162616	0.114431	1.42109	0.155292	0.621475	PHYS.1vs0.NO
ENSG00000177030	2413.95	0.112245	0.0789935	1.42094	0.155335	0.621475	PHYS.1vs0.NO
ENSG00000181588	1258.52	0.161832	0.113899	1.42084	0.155365	0.621475	PHYS.1vs0.NO
ENSG00000160602	271.501	0.23936	0.168469	1.4208	0.155375	0.621475	PHYS.1vs0.NO
ENSG00000234546	23.7233	0.511939	0.360353	1.42066	0.155416	NA	PHYS.1vs0.NO
ENSG00000230562	19.2291	0.614492	0.432543	1.42065	0.155418	NA	PHYS.1vs0.NO
ENSG00000245556	410.481	0.184625	0.129995	1.42025	0.155535	0.621719	PHYS.1vs0.NO
ENSG00000198040	685.139	0.150925	0.106341	1.41926	0.155823	0.62231	PHYS.1vs0.NO
ENSG00000183171	14.8109	0.837238	0.590509	1.41783	0.156242	NA	PHYS.1vs0.NO
ENSG00000189182	15.8164	0.776619	0.547809	1.41768	0.156283	NA	PHYS.1vs0.NO
ENSG00000176697	248.095	0.34853	0.245871	1.41753	0.156327	0.623347	PHYS.1vs0.NO
ENSG00000170365	1138.7	0.108273	0.076398	1.41722	0.156417	0.623377	PHYS.1vs0.NO
ENSG00000070886	9.82581	1.42596	1.0064	1.41689	0.156514	NA	PHYS.1vs0.NO
ENSG00000175106	65.4251	0.332634	0.234807	1.41663	0.156591	0.623883	PHYS.1vs0.NO
ENSG00000147439	752.881	0.110326	0.0779374	1.41557	0.156903	0.624339	PHYS.1vs0.NO
ENSG00000234912	142.009	0.273407	0.193246	1.41481	0.157124	0.624339	PHYS.1vs0.NO
ENSG00000164944	3310.55	0.0955117	0.0675153	1.41467	0.157166	0.624339	PHYS.1vs0.NO
ENSG00000167740	1256.71	0.194028	0.137173	1.41448	0.157221	0.624339	PHYS.1vs0.NO
ENSG00000117600	272.978	0.319935	0.226195	1.41442	0.157238	0.624339	PHYS.1vs0.NO
ENSG00000171812	49.7508	0.372108	0.263306	1.41321	0.157594	0.625259	PHYS.1vs0.NO
ENSG00000187801	26.0579	0.52124	0.368835	1.41321	0.157595	NA	PHYS.1vs0.NO
ENSG00000116922	1117.49	0.131394	0.0930758	1.41169	0.158042	0.626163	PHYS.1vs0.NO
ENSG00000144857	50.2328	0.358289	0.253895	1.41117	0.158195	0.626525	PHYS.1vs0.NO
ENSG00000265778	125.961	0.284595	0.201699	1.41098	0.158249	0.626555	PHYS.1vs0.NO
ENSG00000152219	827.842	0.138687	0.0983826	1.40967	0.158638	0.627249	PHYS.1vs0.NO
ENSG00000184979	62.729	0.37166	0.263747	1.40915	0.15879	0.627249	PHYS.1vs0.NO
ENSG00000196422	2749.55	0.110521	0.0784412	1.40896	0.158847	0.627249	PHYS.1vs0.NO
ENSG00000115109	366.033	0.158506	0.112517	1.40873	0.158915	0.627249	PHYS.1vs0.NO
ENSG00000126767	1227.58	0.102938	0.0730961	1.40826	0.159055	0.627249	PHYS.1vs0.NO
ENSG00000111802	1236.08	0.148834	0.105693	1.40817	0.159081	0.627249	PHYS.1vs0.NO
ENSG00000279759	13.6915	0.874592	0.621294	1.40769	0.159222	NA	PHYS.1vs0.NO
ENSG00000171302	2354.64	0.144767	0.102863	1.40737	0.159318	0.627594	PHYS.1vs0.NO
ENSG00000101363	2374.95	0.109501	0.0778383	1.40678	0.159493	0.627933	PHYS.1vs0.NO
ENSG00000246922	47.7464	0.495137	0.352158	1.40601	0.159722	0.628648	PHYS.1vs0.NO
ENSG00000258744	164.059	0.267075	0.190037	1.40538	0.159908	0.628808	PHYS.1vs0.NO
ENSG00000165527	7769.57	0.0747823	0.0532234	1.40506	0.160003	0.628808	PHYS.1vs0.NO
ENSG00000163945	415.679	0.225885	0.160851	1.40431	0.160226	0.628808	PHYS.1vs0.NO
ENSG00000102910	2527.85	0.101932	0.0726094	1.40384	0.160367	0.629142	PHYS.1vs0.NO
ENSG00000089682	1251.88	0.133546	0.0951818	1.40306	0.1606	0.629663	PHYS.1vs0.NO
ENSG00000041802	3274.95	0.0958391	0.0683141	1.40292	0.160641	0.629663	PHYS.1vs0.NO
ENSG00000166250	993.813	0.241505	0.172185	1.40259	0.160739	0.62983	PHYS.1vs0.NO
ENSG00000204315	23.224	0.533931	0.380893	1.40179	0.160979	NA	PHYS.1vs0.NO
ENSG00000099910	320.987	0.183702	0.131095	1.40129	0.161127	0.630487	PHYS.1vs0.NO
ENSG00000061987	1068.33	0.146057	0.104319	1.40009	0.161486	0.630881	PHYS.1vs0.NO
ENSG00000132016	46.1128	0.361007	0.258092	1.39875	0.161887	0.631478	PHYS.1vs0.NO
ENSG00000185745	463.881	0.471829	0.337532	1.39788	0.162149	0.631478	PHYS.1vs0.NO
ENSG00000106479	137.72	0.318302	0.227823	1.39714	0.162371	0.631478	PHYS.1vs0.NO
ENSG00000122741	1102.72	0.157944	0.113064	1.39694	0.162432	0.631478	PHYS.1vs0.NO
ENSG00000171045	445.433	0.181095	0.129648	1.39681	0.16247	0.631478	PHYS.1vs0.NO
ENSG00000205808	371.652	0.180413	0.129186	1.39654	0.162553	0.631478	PHYS.1vs0.NO
ENSG00000114790	10.2364	0.908749	0.650829	1.3963	0.162626	NA	PHYS.1vs0.NO
ENSG00000110911	1346.27	0.1196	0.0856753	1.39597	0.162725	0.631478	PHYS.1vs0.NO
ENSG00000212907	21033.5	0.329336	0.235935	1.39587	0.162752	0.631478	PHYS.1vs0.NO
ENSG00000197172	22.91	0.491817	0.352369	1.39574	0.162792	NA	PHYS.1vs0.NO
ENSG00000242588	39.8214	0.570355	0.408731	1.39543	0.162887	0.631478	PHYS.1vs0.NO
ENSG00000237424	122.147	0.343021	0.24586	1.39519	0.16296	0.631478	PHYS.1vs0.NO
ENSG00000174365	469.589	0.143635	0.102979	1.3948	0.163076	0.631478	PHYS.1vs0.NO
ENSG00000145868	1323.54	0.10265	0.0736066	1.39457	0.163144	0.631478	PHYS.1vs0.NO
ENSG00000135250	2175.13	0.107145	0.0768343	1.39449	0.16317	0.631478	PHYS.1vs0.NO
ENSG00000147475	1533.95	0.14372	0.103077	1.39429	0.163229	0.631478	PHYS.1vs0.NO
ENSG00000186908	562.053	0.143612	0.103008	1.39418	0.163264	0.631478	PHYS.1vs0.NO
ENSG00000177551	49.7411	0.343956	0.246711	1.39417	0.163267	0.631478	PHYS.1vs0.NO
ENSG00000240429	29.5894	0.537431	0.385633	1.39363	0.163429	NA	PHYS.1vs0.NO
ENSG00000113389	38.075	0.423796	0.304167	1.3933	0.163529	0.631478	PHYS.1vs0.NO
ENSG00000105298	1536.54	0.126445	0.0907573	1.39322	0.163553	0.631478	PHYS.1vs0.NO
ENSG00000175324	656.511	0.180388	0.12948	1.39317	0.163569	0.631478	PHYS.1vs0.NO
ENSG00000214900	188.97	0.18455	0.13248	1.39303	0.16361	0.631478	PHYS.1vs0.NO
ENSG00000235173	1013.28	0.149311	0.107203	1.39278	0.163685	0.631478	PHYS.1vs0.NO
ENSG00000137877	31.0846	0.472	0.338957	1.39251	0.163768	0.631478	PHYS.1vs0.NO
ENSG00000128274	552.291	0.283452	0.203557	1.39249	0.163773	0.631478	PHYS.1vs0.NO
ENSG00000163528	879.474	0.134378	0.0965478	1.39182	0.163976	0.631478	PHYS.1vs0.NO
ENSG00000115841	44.5234	0.406798	0.292291	1.39176	0.163995	0.631478	PHYS.1vs0.NO
ENSG00000128656	210.986	0.267081	0.191911	1.39169	0.164017	0.631478	PHYS.1vs0.NO
ENSG00000198780	238.764	0.230198	0.165432	1.3915	0.164075	0.631478	PHYS.1vs0.NO
ENSG00000108654	25777.3	0.0990844	0.0712092	1.39145	0.164088	0.631478	PHYS.1vs0.NO
ENSG00000280670	100.851	0.325015	0.233581	1.39144	0.164091	0.631478	PHYS.1vs0.NO
ENSG00000119922	388.088	0.540086	0.388223	1.39118	0.164172	0.631478	PHYS.1vs0.NO
ENSG00000079931	419.739	0.310252	0.223133	1.39043	0.164397	0.631661	PHYS.1vs0.NO
ENSG00000184588	290.754	0.25486	0.183306	1.39035	0.164422	0.631661	PHYS.1vs0.NO
ENSG00000148331	1934.29	0.155887	0.112193	1.38945	0.164696	0.632043	PHYS.1vs0.NO
ENSG00000121864	1943.59	0.118833	0.0855571	1.38893	0.164855	0.632411	PHYS.1vs0.NO
ENSG00000175348	1846.5	0.132435	0.0953795	1.38851	0.164983	0.632464	PHYS.1vs0.NO
ENSG00000215252	569.877	0.393686	0.283585	1.38825	0.165062	0.632464	PHYS.1vs0.NO
ENSG00000119684	599.258	0.151032	0.108809	1.38805	0.165123	0.632464	PHYS.1vs0.NO
ENSG00000272631	30.3038	0.444134	0.320038	1.38776	0.165211	0.632464	PHYS.1vs0.NO
ENSG00000058799	827.54	0.164901	0.118874	1.3872	0.165381	0.632464	PHYS.1vs0.NO
ENSG00000163697	813.673	0.137229	0.0989272	1.38717	0.165391	0.632464	PHYS.1vs0.NO
ENSG00000184838	128.973	0.323211	0.233051	1.38687	0.165482	0.632464	PHYS.1vs0.NO
ENSG00000168286	2173.07	0.139837	0.100871	1.38629	0.165657	0.632936	PHYS.1vs0.NO
ENSG00000165644	1232.65	0.10558	0.0762466	1.38471	0.16614	0.633208	PHYS.1vs0.NO
ENSG00000273344	354.954	0.209802	0.151535	1.38452	0.166201	0.633208	PHYS.1vs0.NO
ENSG00000164251	4198.79	0.1063	0.0767837	1.3844	0.166234	0.633208	PHYS.1vs0.NO
ENSG00000235703	114.628	0.492224	0.355618	1.38414	0.166316	0.633208	PHYS.1vs0.NO
ENSG00000163346	1793.39	0.174467	0.126071	1.38388	0.166395	0.633208	PHYS.1vs0.NO
ENSG00000144485	76.299	0.351821	0.254274	1.38363	0.166472	0.633208	PHYS.1vs0.NO
ENSG00000198712	215224	0.306781	0.221784	1.38324	0.166591	0.633234	PHYS.1vs0.NO
ENSG00000271918	33.1519	0.505398	0.365456	1.38293	0.166688	0.633243	PHYS.1vs0.NO
ENSG00000072756	673.652	0.141907	0.102647	1.38248	0.166826	0.633262	PHYS.1vs0.NO
ENSG00000078319	428.026	0.16049	0.1161	1.38234	0.166867	0.633262	PHYS.1vs0.NO
ENSG00000167103	153.569	0.218878	0.158381	1.38197	0.16698	0.633262	PHYS.1vs0.NO
ENSG00000260565	147.112	0.301065	0.217869	1.38186	0.167015	0.633262	PHYS.1vs0.NO
ENSG00000176978	1642.64	0.125105	0.0905696	1.38131	0.167182	0.633495	PHYS.1vs0.NO
ENSG00000157240	195.194	0.225826	0.163553	1.38075	0.167357	0.633976	PHYS.1vs0.NO
ENSG00000198081	432.072	0.147253	0.106731	1.37967	0.167689	0.634707	PHYS.1vs0.NO
ENSG00000172586	885.321	0.174886	0.126792	1.37932	0.167796	0.634707	PHYS.1vs0.NO
ENSG00000125945	44.8028	0.469381	0.340451	1.3787	0.167986	0.634707	PHYS.1vs0.NO
ENSG00000139977	1195.1	0.142201	0.103145	1.37865	0.168003	0.634707	PHYS.1vs0.NO
ENSG00000258890	1261.18	0.137001	0.0994134	1.37809	0.168175	0.634908	PHYS.1vs0.NO
ENSG00000279692	340.822	0.226738	0.164694	1.37673	0.168597	0.635251	PHYS.1vs0.NO
ENSG00000166762	83.967	0.443746	0.322363	1.37654	0.168654	0.635251	PHYS.1vs0.NO
ENSG00000198353	138.706	0.294659	0.214067	1.37648	0.168674	0.635251	PHYS.1vs0.NO
ENSG00000172331	518.454	0.207604	0.150829	1.37642	0.168692	0.635251	PHYS.1vs0.NO
ENSG00000099940	2583.42	0.100006	0.0726601	1.37635	0.168713	0.635251	PHYS.1vs0.NO
ENSG00000260924	68.3933	0.314336	0.228399	1.37626	0.168742	0.635251	PHYS.1vs0.NO
ENSG00000197536	59.1138	0.456517	0.33223	1.3741	0.16941	0.636328	PHYS.1vs0.NO
ENSG00000136286	11.2532	0.774256	0.563493	1.37403	0.169433	NA	PHYS.1vs0.NO
ENSG00000176371	145.303	0.256743	0.186924	1.37352	0.169591	0.636676	PHYS.1vs0.NO
ENSG00000187800	116.679	0.309856	0.22566	1.37311	0.16972	0.636677	PHYS.1vs0.NO
ENSG00000118965	216.183	0.18623	0.13563	1.37307	0.169729	0.636677	PHYS.1vs0.NO
ENSG00000205413	2494.12	0.216787	0.157907	1.37288	0.16979	0.636677	PHYS.1vs0.NO
ENSG00000224805	12.928	0.726548	0.529309	1.37264	0.169866	NA	PHYS.1vs0.NO
ENSG00000118369	250.438	0.222957	0.162668	1.37062	0.170493	0.637601	PHYS.1vs0.NO
ENSG00000065989	84.1105	0.321846	0.234852	1.37042	0.170555	0.637601	PHYS.1vs0.NO
ENSG00000104324	123.454	0.347575	0.253627	1.37042	0.170557	0.637601	PHYS.1vs0.NO
ENSG00000253819	49.9239	0.38359	0.279924	1.37034	0.170581	0.637601	PHYS.1vs0.NO
ENSG00000196605	52.4165	0.500541	0.365296	1.37023	0.170614	0.637601	PHYS.1vs0.NO
ENSG00000181924	2070.2	0.15005	0.10952	1.37008	0.170663	0.637601	PHYS.1vs0.NO
ENSG00000127980	480.897	0.202845	0.148078	1.36986	0.170731	0.637601	PHYS.1vs0.NO
ENSG00000167962	6353.96	0.151672	0.110723	1.36984	0.170738	0.637601	PHYS.1vs0.NO
ENSG00000198960	267.398	0.206973	0.151114	1.36965	0.170795	0.637601	PHYS.1vs0.NO
ENSG00000262468	67.6496	0.349359	0.255142	1.36927	0.170914	0.637601	PHYS.1vs0.NO
ENSG00000133985	199.534	0.271651	0.198412	1.36912	0.170961	0.637601	PHYS.1vs0.NO
ENSG00000012171	168.692	0.282869	0.206632	1.36895	0.171015	0.637601	PHYS.1vs0.NO
ENSG00000275719	79.9338	0.345879	0.25268	1.36884	0.171049	0.637601	PHYS.1vs0.NO
ENSG00000230882	13.3321	0.788438	0.576387	1.3679	0.171345	NA	PHYS.1vs0.NO
ENSG00000171823	721.028	0.170974	0.125015	1.36762	0.17143	0.637601	PHYS.1vs0.NO
ENSG00000164342	271.427	0.324493	0.237376	1.367	0.171625	0.637601	PHYS.1vs0.NO
ENSG00000127220	197.06	0.265412	0.194183	1.36681	0.171684	0.637601	PHYS.1vs0.NO
ENSG00000144711	714.648	0.177962	0.130203	1.3668	0.171687	0.637601	PHYS.1vs0.NO
ENSG00000100348	2322.08	0.135364	0.099047	1.36667	0.171729	0.637601	PHYS.1vs0.NO
ENSG00000188021	1006.61	0.190071	0.139081	1.36662	0.171745	0.637601	PHYS.1vs0.NO
ENSG00000254469	65.0977	0.318451	0.233022	1.36661	0.171747	0.637601	PHYS.1vs0.NO
ENSG00000183153	26.1142	0.561341	0.410926	1.36604	0.171927	NA	PHYS.1vs0.NO
ENSG00000166479	2463.94	0.103524	0.0757962	1.36583	0.171994	0.637601	PHYS.1vs0.NO
ENSG00000130529	760.561	0.19722	0.144437	1.36544	0.172114	0.637601	PHYS.1vs0.NO
ENSG00000206077	42.036	0.516177	0.378122	1.36511	0.172219	0.637601	PHYS.1vs0.NO
ENSG00000169203	22.7267	0.536665	0.393134	1.3651	0.172223	NA	PHYS.1vs0.NO
ENSG00000143258	797.425	0.147957	0.108408	1.36482	0.17231	0.637601	PHYS.1vs0.NO
ENSG00000173230	6400.79	0.157153	0.115149	1.36478	0.172322	0.637601	PHYS.1vs0.NO
ENSG00000225791	153.8	0.228744	0.167614	1.36471	0.172345	0.637601	PHYS.1vs0.NO
ENSG00000279457	123.887	0.258045	0.189133	1.36436	0.172454	0.637692	PHYS.1vs0.NO
ENSG00000185418	1006.86	0.187955	0.13782	1.36377	0.17264	0.63785	PHYS.1vs0.NO
ENSG00000164338	1263.49	0.121218	0.0889073	1.36342	0.172752	0.638085	PHYS.1vs0.NO
ENSG00000198468	110.242	0.310642	0.227896	1.36309	0.172855	0.638253	PHYS.1vs0.NO
ENSG00000270194	66.8194	0.307969	0.226009	1.36264	0.172995	0.638253	PHYS.1vs0.NO
ENSG00000219891	15.9119	0.693766	0.509146	1.36261	0.173006	NA	PHYS.1vs0.NO
ENSG00000274015	26.238	0.492745	0.361656	1.36247	0.17305	NA	PHYS.1vs0.NO
ENSG00000117228	200.457	0.283198	0.207923	1.36203	0.173188	0.638253	PHYS.1vs0.NO
ENSG00000286190	32.8416	0.501501	0.368591	1.36059	0.173643	0.638815	PHYS.1vs0.NO
ENSG00000167862	1380.65	0.169227	0.124423	1.3601	0.173799	0.638968	PHYS.1vs0.NO
ENSG00000221817	470.626	0.212314	0.156118	1.35996	0.173841	0.638968	PHYS.1vs0.NO
ENSG00000010803	797.948	0.12798	0.0941352	1.35953	0.173977	0.638968	PHYS.1vs0.NO
ENSG00000122068	4355.34	0.0965487	0.0710168	1.35952	0.173982	0.638968	PHYS.1vs0.NO
ENSG00000067445	36.7637	0.473138	0.348032	1.35947	0.173998	0.638968	PHYS.1vs0.NO
ENSG00000206503	4162.02	0.157384	0.115849	1.35853	0.174297	0.639095	PHYS.1vs0.NO
ENSG00000245680	18.3962	0.580402	0.427339	1.35818	0.174407	NA	PHYS.1vs0.NO
ENSG00000259891	57.0491	0.43225	0.318264	1.35815	0.174416	0.639095	PHYS.1vs0.NO
ENSG00000130254	2292.25	0.136304	0.100367	1.35806	0.174445	0.639095	PHYS.1vs0.NO
ENSG00000196652	757.057	0.132832	0.0978421	1.35761	0.174587	0.639194	PHYS.1vs0.NO
ENSG00000103888	9645.63	0.310229	0.228649	1.35679	0.174847	0.639266	PHYS.1vs0.NO
ENSG00000176473	343.2	0.151534	0.111702	1.3566	0.17491	0.639319	PHYS.1vs0.NO
ENSG00000146243	144.514	0.219874	0.162133	1.35613	0.175057	0.639319	PHYS.1vs0.NO
ENSG00000237765	122.579	0.25639	0.18908	1.35599	0.175103	0.639319	PHYS.1vs0.NO
ENSG00000121766	1347.13	0.191858	0.141504	1.35584	0.175149	0.639319	PHYS.1vs0.NO
ENSG00000137496	127.229	0.352145	0.259982	1.3545	0.175578	0.640531	PHYS.1vs0.NO
ENSG00000159884	258.151	0.236166	0.174409	1.35409	0.175707	0.640828	PHYS.1vs0.NO
ENSG00000197714	71.8495	0.36537	0.270004	1.3532	0.175991	0.641338	PHYS.1vs0.NO
ENSG00000122481	32.8147	0.514301	0.380476	1.35173	0.176462	0.641501	PHYS.1vs0.NO
ENSG00000184898	89.3015	0.35911	0.265685	1.35164	0.176491	0.641501	PHYS.1vs0.NO
ENSG00000077942	5381.14	0.247598	0.183188	1.35161	0.176501	0.641501	PHYS.1vs0.NO
ENSG00000125779	1610.2	0.0955346	0.0706842	1.35157	0.176513	0.641501	PHYS.1vs0.NO
ENSG00000165240	531.416	0.174328	0.128999	1.35139	0.176569	0.641501	PHYS.1vs0.NO
ENSG00000107262	3404.58	0.0988077	0.0731229	1.35125	0.176614	0.641501	PHYS.1vs0.NO
ENSG00000145632	4540.68	0.12202	0.0903563	1.35044	0.176876	0.641928	PHYS.1vs0.NO
ENSG00000247498	332.456	0.196511	0.145541	1.35021	0.176948	0.642014	PHYS.1vs0.NO
ENSG00000154309	103.909	0.261576	0.193788	1.3498	0.177079	0.642152	PHYS.1vs0.NO
ENSG00000166477	1077.01	0.110341	0.0818101	1.34874	0.17742	0.642851	PHYS.1vs0.NO
ENSG00000185340	4126.85	0.128947	0.095631	1.34838	0.177536	0.642946	PHYS.1vs0.NO
ENSG00000221963	2010.8	0.183995	0.136476	1.34818	0.1776	0.642979	PHYS.1vs0.NO
ENSG00000129682	35.2935	0.418709	0.310618	1.34799	0.177663	0.643031	PHYS.1vs0.NO
ENSG00000145882	196.926	0.447553	0.332157	1.34741	0.177847	0.643175	PHYS.1vs0.NO
ENSG00000213225	310.002	0.196621	0.146104	1.34576	0.17838	0.644371	PHYS.1vs0.NO
ENSG00000177311	2419.64	0.164575	0.122381	1.34477	0.178699	0.645031	PHYS.1vs0.NO
ENSG00000197429	251.291	0.267645	0.19905	1.34461	0.178752	0.645047	PHYS.1vs0.NO
ENSG00000175745	116.248	0.354882	0.264099	1.34375	0.179031	0.645703	PHYS.1vs0.NO
ENSG00000286214	17.2514	0.720611	0.536522	1.34312	0.179235	NA	PHYS.1vs0.NO
ENSG00000162065	238.167	0.297286	0.221384	1.34285	0.179321	0.646398	PHYS.1vs0.NO
ENSG00000188747	224.255	0.279946	0.208559	1.34229	0.179503	0.64646	PHYS.1vs0.NO
ENSG00000244045	634.195	0.134433	0.100161	1.34216	0.179543	0.64646	PHYS.1vs0.NO
ENSG00000161956	1146.82	0.116225	0.0865994	1.34211	0.179562	0.64646	PHYS.1vs0.NO
ENSG00000136807	4891.39	0.114024	0.0849791	1.34178	0.179666	0.64646	PHYS.1vs0.NO
ENSG00000165525	1938.76	0.121969	0.090963	1.34087	0.179964	0.64646	PHYS.1vs0.NO
ENSG00000148057	139.291	0.303936	0.226685	1.34079	0.17999	0.64646	PHYS.1vs0.NO
ENSG00000103245	615.513	0.158575	0.118271	1.34078	0.179992	0.64646	PHYS.1vs0.NO
ENSG00000198695	2539.58	0.53084	0.395925	1.34076	0.179998	0.64646	PHYS.1vs0.NO
ENSG00000261221	1527.32	0.149132	0.11126	1.34038	0.180121	0.64646	PHYS.1vs0.NO
ENSG00000116117	136.778	0.230692	0.172118	1.34031	0.180143	0.64646	PHYS.1vs0.NO
ENSG00000134375	2192.86	0.174652	0.130309	1.34029	0.18015	0.64646	PHYS.1vs0.NO
ENSG00000270170	2005.09	0.114091	0.085125	1.34028	0.180155	0.64646	PHYS.1vs0.NO
ENSG00000144401	374.88	0.189468	0.141449	1.33948	0.180414	0.646851	PHYS.1vs0.NO
ENSG00000071575	709.292	0.22344	0.166834	1.33929	0.180475	0.646851	PHYS.1vs0.NO
ENSG00000272829	22.4957	0.577147	0.431	1.33909	0.180542	NA	PHYS.1vs0.NO
ENSG00000197951	54.2468	0.345145	0.257759	1.33902	0.180563	0.646851	PHYS.1vs0.NO
ENSG00000158234	550.283	0.217382	0.162563	1.33722	0.181152	0.647573	PHYS.1vs0.NO
ENSG00000167967	945.366	0.112016	0.0838362	1.33612	0.181509	0.648486	PHYS.1vs0.NO
ENSG00000006530	641.292	0.150767	0.112855	1.33594	0.18157	0.648486	PHYS.1vs0.NO
ENSG00000128626	339.461	0.178642	0.13384	1.33474	0.18196	0.649507	PHYS.1vs0.NO
ENSG00000143479	930.114	0.111277	0.0834282	1.3338	0.182268	0.649989	PHYS.1vs0.NO
ENSG00000249116	27.2964	0.451994	0.339095	1.33294	0.182551	NA	PHYS.1vs0.NO
ENSG00000143341	134.408	0.350574	0.263012	1.33292	0.182558	0.650676	PHYS.1vs0.NO
ENSG00000157191	2199.71	0.104585	0.0784908	1.33245	0.182712	0.650821	PHYS.1vs0.NO
ENSG00000071282	89.5635	0.266002	0.199671	1.3322	0.182795	0.650821	PHYS.1vs0.NO
ENSG00000175782	771.529	0.124555	0.093566	1.33119	0.183125	0.651076	PHYS.1vs0.NO
ENSG00000147118	130.566	0.255249	0.191744	1.33119	0.183126	0.651076	PHYS.1vs0.NO
ENSG00000093000	3740.22	0.0984715	0.0739804	1.33105	0.183173	0.651076	PHYS.1vs0.NO
ENSG00000181544	119.524	0.283495	0.213008	1.33092	0.183217	0.651076	PHYS.1vs0.NO
ENSG00000249375	38.7563	0.38809	0.291613	1.33084	0.183243	0.651076	PHYS.1vs0.NO
ENSG00000165175	3022.56	0.125053	0.0939683	1.3308	0.183256	0.651076	PHYS.1vs0.NO
ENSG00000140937	1226.21	0.300051	0.225537	1.33038	0.183392	0.651383	PHYS.1vs0.NO
ENSG00000117620	567.667	0.148827	0.111903	1.32996	0.183531	0.651527	PHYS.1vs0.NO
ENSG00000268858	435.903	0.185368	0.139402	1.32974	0.183604	0.651615	PHYS.1vs0.NO
ENSG00000141582	1796.49	0.163183	0.122751	1.32938	0.183722	0.651859	PHYS.1vs0.NO
ENSG00000187796	26.2246	0.541554	0.407511	1.32893	0.18387	NA	PHYS.1vs0.NO
ENSG00000204444	25.1827	0.479316	0.360738	1.32871	0.183944	NA	PHYS.1vs0.NO
ENSG00000189337	286.154	0.189754	0.142891	1.32796	0.184191	0.652099	PHYS.1vs0.NO
ENSG00000157778	1578.14	0.137087	0.103246	1.32778	0.184252	0.652099	PHYS.1vs0.NO
ENSG00000128713	34.4552	0.411132	0.309651	1.32773	0.184268	0.652099	PHYS.1vs0.NO
ENSG00000186566	2614.11	0.106193	0.0800569	1.32647	0.184685	0.652638	PHYS.1vs0.NO
ENSG00000159208	173.689	0.289706	0.218476	1.32603	0.184829	0.652638	PHYS.1vs0.NO
ENSG00000163162	2551.44	0.0899812	0.0678783	1.32563	0.184964	0.652638	PHYS.1vs0.NO
ENSG00000163156	1083.6	0.137551	0.103768	1.32556	0.184986	0.652638	PHYS.1vs0.NO
ENSG00000172113	654.328	0.114706	0.0865356	1.32554	0.184992	0.652638	PHYS.1vs0.NO
ENSG00000134597	1689.17	0.158394	0.119506	1.32541	0.185037	0.652638	PHYS.1vs0.NO
ENSG00000129292	3141.38	0.0911022	0.068748	1.32516	0.185117	0.652638	PHYS.1vs0.NO
ENSG00000168724	2487.16	0.0960617	0.0725433	1.3242	0.185437	0.653228	PHYS.1vs0.NO
ENSG00000177885	4375.06	0.0664948	0.0502262	1.32391	0.185534	0.653228	PHYS.1vs0.NO
ENSG00000279342	15.3673	0.711092	0.537206	1.32369	0.185607	NA	PHYS.1vs0.NO
ENSG00000104205	122.202	0.281764	0.212912	1.32338	0.185708	0.653228	PHYS.1vs0.NO
ENSG00000164116	18.8687	0.537673	0.406338	1.32322	0.185764	NA	PHYS.1vs0.NO
ENSG00000261889	18.5693	0.547008	0.413479	1.32294	0.185856	NA	PHYS.1vs0.NO
ENSG00000224597	466.898	0.136535	0.103225	1.32269	0.185938	0.653454	PHYS.1vs0.NO
ENSG00000280828	19.2896	0.64945	0.491112	1.32241	0.186032	NA	PHYS.1vs0.NO
ENSG00000152942	870.751	0.145576	0.110085	1.3224	0.186035	0.653454	PHYS.1vs0.NO
ENSG00000091129	101.25	0.305763	0.231384	1.32145	0.18635	0.654215	PHYS.1vs0.NO
ENSG00000230124	1984.04	0.0852937	0.0645547	1.32126	0.186414	0.654264	PHYS.1vs0.NO
ENSG00000177479	2850.81	0.117869	0.0892402	1.32081	0.186566	0.654453	PHYS.1vs0.NO
ENSG00000103942	686.078	0.146894	0.111261	1.32026	0.186749	0.654517	PHYS.1vs0.NO
ENSG00000132680	1662.16	0.203212	0.153935	1.32012	0.186796	0.654517	PHYS.1vs0.NO
ENSG00000006282	1564.63	0.134941	0.102222	1.32008	0.186809	0.654517	PHYS.1vs0.NO
ENSG00000083520	4923.84	0.103193	0.0782325	1.31905	0.187153	0.654687	PHYS.1vs0.NO
ENSG00000130751	20.3217	0.539191	0.409043	1.31818	0.187444	NA	PHYS.1vs0.NO
ENSG00000198948	97.0742	0.335271	0.254452	1.31762	0.187631	0.654687	PHYS.1vs0.NO
ENSG00000285184	41.6698	0.370997	0.2816	1.31746	0.187683	0.654687	PHYS.1vs0.NO
ENSG00000068885	619.229	0.163836	0.124369	1.31734	0.187724	0.654687	PHYS.1vs0.NO
ENSG00000230532	39.1259	0.414187	0.314499	1.31697	0.187848	0.654687	PHYS.1vs0.NO
ENSG00000028310	1645.9	0.117526	0.0892728	1.31648	0.188013	0.654687	PHYS.1vs0.NO
ENSG00000187951	41.0138	0.383802	0.291547	1.31643	0.188028	0.654687	PHYS.1vs0.NO
ENSG00000132376	1738.37	0.0915676	0.0695759	1.31608	0.188146	0.654687	PHYS.1vs0.NO
ENSG00000084072	1273.72	0.1306	0.099241	1.31599	0.188179	0.654687	PHYS.1vs0.NO
ENSG00000162576	1098.62	0.314799	0.239248	1.31578	0.188247	0.654687	PHYS.1vs0.NO
ENSG00000088826	904.301	0.196557	0.149423	1.31544	0.188362	0.654687	PHYS.1vs0.NO
ENSG00000051341	843.668	0.33363	0.253654	1.31529	0.188411	0.654687	PHYS.1vs0.NO
ENSG00000282885	43.1167	0.390232	0.296766	1.31495	0.188527	0.654687	PHYS.1vs0.NO
ENSG00000159202	7809.36	0.0838329	0.063756	1.3149	0.188543	0.654687	PHYS.1vs0.NO
ENSG00000182952	1945.46	0.16999	0.129288	1.31482	0.188572	0.654687	PHYS.1vs0.NO
ENSG00000172936	2068.4	0.117506	0.0894586	1.31353	0.189005	0.655588	PHYS.1vs0.NO
ENSG00000137547	4471.27	0.131875	0.100421	1.31321	0.189111	0.655613	PHYS.1vs0.NO
ENSG00000175305	269.361	0.26528	0.202235	1.31174	0.189608	0.656654	PHYS.1vs0.NO
ENSG00000164808	1664.17	0.111968	0.0853815	1.31138	0.189729	0.656727	PHYS.1vs0.NO
ENSG00000130165	1507.37	0.0963091	0.0734475	1.31126	0.189768	0.656727	PHYS.1vs0.NO
ENSG00000100722	3055.73	0.108164	0.0825062	1.31098	0.189865	0.656727	PHYS.1vs0.NO
ENSG00000151532	1484.88	0.0935396	0.0713526	1.31095	0.189876	0.656727	PHYS.1vs0.NO
ENSG00000176022	993.557	0.145173	0.110768	1.3106	0.189992	0.656959	PHYS.1vs0.NO
ENSG00000146826	354.392	0.195042	0.148852	1.31031	0.190092	0.656964	PHYS.1vs0.NO
ENSG00000137218	155.165	0.218112	0.166539	1.30968	0.190305	0.65719	PHYS.1vs0.NO
ENSG00000167202	1050.58	0.160226	0.122359	1.30948	0.190372	0.657251	PHYS.1vs0.NO
ENSG00000096401	3251.29	0.112391	0.0858462	1.30922	0.190461	0.657387	PHYS.1vs0.NO
ENSG00000117505	2827.19	0.0810416	0.061916	1.30889	0.19057	0.657592	PHYS.1vs0.NO
ENSG00000270084	10.1554	0.762421	0.582619	1.30861	0.190667	NA	PHYS.1vs0.NO
ENSG00000159140	7127.34	0.156364	0.119548	1.30796	0.190886	0.65783	PHYS.1vs0.NO
ENSG00000116685	1954.59	0.128654	0.0984448	1.30686	0.191259	0.658235	PHYS.1vs0.NO
ENSG00000185379	780.103	0.153414	0.117407	1.30668	0.191321	0.658235	PHYS.1vs0.NO
ENSG00000100084	496.545	0.143503	0.109829	1.3066	0.191349	0.658235	PHYS.1vs0.NO
ENSG00000100393	4875	0.168423	0.129023	1.30537	0.191766	0.65898	PHYS.1vs0.NO
ENSG00000109920	1200.55	0.126719	0.0971208	1.30476	0.191974	0.65898	PHYS.1vs0.NO
ENSG00000148334	4119.33	0.0835431	0.0640453	1.30444	0.192084	0.65898	PHYS.1vs0.NO
ENSG00000100600	1503.87	0.1036	0.0794282	1.30432	0.192125	0.65898	PHYS.1vs0.NO
ENSG00000206417	302.628	0.330018	0.253028	1.30427	0.19214	0.65898	PHYS.1vs0.NO
ENSG00000253738	1605.08	0.181767	0.139398	1.30394	0.192254	0.65898	PHYS.1vs0.NO
ENSG00000104979	1641.15	0.111816	0.0857664	1.30372	0.192328	0.659051	PHYS.1vs0.NO
ENSG00000266066	85.4247	0.25852	0.198336	1.30344	0.192424	0.659159	PHYS.1vs0.NO
ENSG00000177380	320.623	0.180537	0.138523	1.3033	0.192472	0.659159	PHYS.1vs0.NO
ENSG00000080815	3816.95	0.0832661	0.063894	1.30319	0.19251	0.659159	PHYS.1vs0.NO
ENSG00000037897	751.898	0.118153	0.0907346	1.30218	0.192855	0.659159	PHYS.1vs0.NO
ENSG00000157005	38.2864	0.62225	0.477968	1.30187	0.192962	0.659359	PHYS.1vs0.NO
ENSG00000254860	206.043	0.308357	0.237136	1.30034	0.193484	0.660632	PHYS.1vs0.NO
ENSG00000127990	135.896	0.313532	0.241175	1.30002	0.193595	0.660786	PHYS.1vs0.NO
ENSG00000040275	652.258	0.150509	0.115783	1.29992	0.193628	0.660786	PHYS.1vs0.NO
ENSG00000104415	365.863	0.251246	0.19336	1.29937	0.193818	0.661043	PHYS.1vs0.NO
ENSG00000247708	213.695	0.208644	0.160605	1.29912	0.193903	0.661048	PHYS.1vs0.NO
ENSG00000198786	102151	0.303621	0.233764	1.29884	0.194	0.661126	PHYS.1vs0.NO
ENSG00000185551	1060.79	0.138677	0.106824	1.29818	0.194225	0.661466	PHYS.1vs0.NO
ENSG00000099804	2079.19	0.142304	0.109756	1.29655	0.194786	0.662193	PHYS.1vs0.NO
ENSG00000069011	1529.12	0.153832	0.118742	1.29551	0.195143	0.663237	PHYS.1vs0.NO
ENSG00000139998	125.023	0.25774	0.199028	1.295	0.195322	0.663415	PHYS.1vs0.NO
ENSG00000160190	152.766	0.212599	0.164178	1.29493	0.195345	0.663415	PHYS.1vs0.NO
ENSG00000172824	21.9548	0.518754	0.400635	1.29483	0.19538	NA	PHYS.1vs0.NO
ENSG00000187531	759.19	0.140245	0.10838	1.29402	0.19566	0.663639	PHYS.1vs0.NO
ENSG00000124541	1970.86	0.0977312	0.0755485	1.29362	0.195796	0.663728	PHYS.1vs0.NO
ENSG00000134698	374.983	0.150113	0.116051	1.29351	0.195835	0.663728	PHYS.1vs0.NO
ENSG00000254685	203.854	0.287628	0.222526	1.29256	0.196163	0.664183	PHYS.1vs0.NO
ENSG00000128165	311.143	0.306876	0.237423	1.29253	0.196174	0.664183	PHYS.1vs0.NO
ENSG00000170584	1513.12	0.143862	0.111312	1.29242	0.196212	0.664183	PHYS.1vs0.NO
ENSG00000165060	465.392	0.134264	0.103892	1.29234	0.19624	0.664183	PHYS.1vs0.NO
ENSG00000163050	887.633	0.118641	0.0918272	1.292	0.196357	0.664183	PHYS.1vs0.NO
ENSG00000112282	600.654	0.139156	0.107816	1.29068	0.196815	0.664887	PHYS.1vs0.NO
ENSG00000181817	662.769	0.190636	0.147793	1.28989	0.19709	0.665102	PHYS.1vs0.NO
ENSG00000168275	984.276	0.162856	0.126287	1.28957	0.197202	0.665144	PHYS.1vs0.NO
ENSG00000105176	3489.88	0.0943894	0.0732037	1.28941	0.197257	0.665149	PHYS.1vs0.NO
ENSG00000132670	4008.52	0.118197	0.0916773	1.28927	0.197303	0.665149	PHYS.1vs0.NO
ENSG00000165879	175.343	0.266081	0.206434	1.28894	0.197419	0.665163	PHYS.1vs0.NO
ENSG00000119547	62.92	0.319889	0.248193	1.28887	0.197443	0.665163	PHYS.1vs0.NO
ENSG00000120324	63.3302	0.325522	0.252898	1.28717	0.198037	0.666442	PHYS.1vs0.NO
ENSG00000188938	2761.33	0.144354	0.112246	1.28605	0.198426	0.667077	PHYS.1vs0.NO
ENSG00000253919	13.4225	0.725945	0.564937	1.285	0.198792	NA	PHYS.1vs0.NO
ENSG00000176148	948.56	0.168403	0.131059	1.28494	0.198813	0.667252	PHYS.1vs0.NO
ENSG00000198727	109227	0.292374	0.227563	1.2848	0.198861	0.667252	PHYS.1vs0.NO
ENSG00000246145	17.4721	0.53425	0.415935	1.28445	0.198983	NA	PHYS.1vs0.NO
ENSG00000196295	346.791	0.320229	0.249363	1.28419	0.199077	0.667394	PHYS.1vs0.NO
ENSG00000275494	25.7441	0.48544	0.378116	1.28384	0.199198	NA	PHYS.1vs0.NO
ENSG00000197279	139.729	0.230414	0.179482	1.28377	0.199221	0.667394	PHYS.1vs0.NO
ENSG00000099381	2908.66	0.148658	0.115815	1.28358	0.19929	0.667458	PHYS.1vs0.NO
ENSG00000013561	1273.18	0.136433	0.106328	1.28313	0.199445	0.667473	PHYS.1vs0.NO
ENSG00000165300	10.361	0.687491	0.536476	1.28149	0.20002	NA	PHYS.1vs0.NO
ENSG00000188613	735.495	0.218497	0.170524	1.28133	0.200077	0.668147	PHYS.1vs0.NO
ENSG00000140450	487.389	0.197166	0.153908	1.28107	0.20017	0.668147	PHYS.1vs0.NO
ENSG00000100523	134.707	0.211811	0.165379	1.28076	0.200278	0.668147	PHYS.1vs0.NO
ENSG00000182134	294.284	0.176182	0.137611	1.2803	0.200441	0.668147	PHYS.1vs0.NO
ENSG00000168300	2274.8	0.102076	0.0797345	1.2802	0.200473	0.668147	PHYS.1vs0.NO
ENSG00000181991	1178.07	0.127229	0.0993989	1.27999	0.200549	0.668147	PHYS.1vs0.NO
ENSG00000248663	10.519	0.670638	0.524088	1.27963	0.200676	NA	PHYS.1vs0.NO
ENSG00000064199	335.291	0.178495	0.139533	1.27923	0.200818	0.668156	PHYS.1vs0.NO
ENSG00000197579	966.962	0.120453	0.0941908	1.27882	0.200961	0.668156	PHYS.1vs0.NO
ENSG00000148835	337.03	0.161269	0.126119	1.27871	0.201	0.668156	PHYS.1vs0.NO
ENSG00000244560	38.626	0.558343	0.436806	1.27824	0.201165	0.668156	PHYS.1vs0.NO
ENSG00000184226	110.423	0.256648	0.20079	1.27819	0.201181	0.668156	PHYS.1vs0.NO
ENSG00000068784	581.108	0.134133	0.104947	1.2781	0.201215	0.668156	PHYS.1vs0.NO
ENSG00000130021	344.77	0.165982	0.129894	1.27783	0.20131	0.668156	PHYS.1vs0.NO
ENSG00000163520	840.155	0.246401	0.192967	1.27691	0.201635	0.668327	PHYS.1vs0.NO
ENSG00000211456	1161.04	0.098779	0.0773704	1.2767	0.201707	0.668327	PHYS.1vs0.NO
ENSG00000118515	1741.2	0.251327	0.197029	1.27559	0.202102	0.668804	PHYS.1vs0.NO
ENSG00000161912	83.4498	0.322971	0.253352	1.27479	0.202384	0.668896	PHYS.1vs0.NO
ENSG00000120725	907.087	0.104047	0.0816529	1.27426	0.202571	0.668896	PHYS.1vs0.NO
ENSG00000156875	152.916	0.289965	0.227564	1.27421	0.202588	0.668896	PHYS.1vs0.NO
ENSG00000167523	574.688	0.117006	0.0918303	1.27416	0.202607	0.668896	PHYS.1vs0.NO
ENSG00000119682	1758.46	0.0922688	0.0724158	1.27415	0.202609	0.668896	PHYS.1vs0.NO
ENSG00000170145	1657.96	0.127285	0.0999032	1.27408	0.202634	0.668896	PHYS.1vs0.NO
ENSG00000118482	2657.2	0.10342	0.0811999	1.27364	0.20279	0.668896	PHYS.1vs0.NO
ENSG00000158773	815.684	0.137395	0.107881	1.27358	0.202814	0.668896	PHYS.1vs0.NO
ENSG00000282988	44.8423	0.463986	0.364437	1.27316	0.202961	0.668896	PHYS.1vs0.NO
ENSG00000076351	1311.36	0.152931	0.120161	1.27272	0.203116	0.668896	PHYS.1vs0.NO
ENSG00000121068	249.592	0.249548	0.196104	1.27253	0.203186	0.668896	PHYS.1vs0.NO
ENSG00000042317	231.027	0.219134	0.172245	1.27222	0.203294	0.668896	PHYS.1vs0.NO
ENSG00000010322	999.031	0.191731	0.150761	1.27176	0.203459	0.668896	PHYS.1vs0.NO
ENSG00000087206	1149.7	0.137229	0.107913	1.27166	0.203495	0.668896	PHYS.1vs0.NO
ENSG00000250133	37.5118	0.330877	0.260365	1.27082	0.203794	0.669132	PHYS.1vs0.NO
ENSG00000160193	468.865	0.147556	0.11612	1.27072	0.203828	0.669132	PHYS.1vs0.NO
ENSG00000116704	385.616	0.188836	0.148619	1.27061	0.203868	0.669132	PHYS.1vs0.NO
ENSG00000042088	1015.19	0.102748	0.0808815	1.27035	0.203959	0.669132	PHYS.1vs0.NO
ENSG00000106333	1151.62	0.318005	0.250376	1.27011	0.204046	0.669231	PHYS.1vs0.NO
ENSG00000239779	149.067	0.282907	0.22287	1.26938	0.204305	0.669291	PHYS.1vs0.NO
ENSG00000214401	45.5529	0.413754	0.325952	1.26937	0.20431	0.669291	PHYS.1vs0.NO
ENSG00000142173	12897.7	0.219586	0.173069	1.26877	0.204521	0.669291	PHYS.1vs0.NO
ENSG00000008300	1001.48	0.162981	0.128502	1.26831	0.204688	0.669291	PHYS.1vs0.NO
ENSG00000171552	11686	0.148919	0.117486	1.26755	0.20496	0.669611	PHYS.1vs0.NO
ENSG00000127526	2198.31	0.120127	0.0948608	1.26636	0.205386	0.670146	PHYS.1vs0.NO
ENSG00000123815	462.853	0.16643	0.131478	1.26584	0.205572	0.67046	PHYS.1vs0.NO
ENSG00000278600	56.7867	0.358047	0.283247	1.26408	0.206202	0.671363	PHYS.1vs0.NO
ENSG00000204262	1438.67	0.22335	0.176695	1.26404	0.206214	0.671363	PHYS.1vs0.NO
ENSG00000117748	1760.16	0.120217	0.0951186	1.26386	0.20628	0.671363	PHYS.1vs0.NO
ENSG00000223509	38.5577	0.457877	0.362422	1.26338	0.206452	0.671363	PHYS.1vs0.NO
ENSG00000132823	2572.63	0.0894548	0.0708432	1.26271	0.206692	0.671644	PHYS.1vs0.NO
ENSG00000128699	1310.45	0.14746	0.116781	1.2627	0.206696	0.671644	PHYS.1vs0.NO
ENSG00000262877	27.5645	0.670008	0.530665	1.26258	0.20674	NA	PHYS.1vs0.NO
ENSG00000087111	1653.58	0.132538	0.105016	1.26207	0.206923	0.671744	PHYS.1vs0.NO
ENSG00000067365	380.661	0.153468	0.121773	1.26028	0.207569	0.67294	PHYS.1vs0.NO
ENSG00000085982	2505.59	0.114734	0.0910483	1.26015	0.207615	0.67294	PHYS.1vs0.NO
ENSG00000177427	68.1044	0.280669	0.222727	1.26015	0.207616	0.67294	PHYS.1vs0.NO
ENSG00000188994	947.703	0.124968	0.0991776	1.26005	0.207652	0.67294	PHYS.1vs0.NO
ENSG00000049130	1514.28	0.166989	0.132585	1.25949	0.207855	0.673293	PHYS.1vs0.NO
ENSG00000213096	39.2957	0.373824	0.296895	1.25911	0.20799	0.673443	PHYS.1vs0.NO
ENSG00000115904	1719.79	0.119267	0.0947454	1.25881	0.208098	0.673443	PHYS.1vs0.NO
ENSG00000204396	22.5567	0.468377	0.372102	1.25873	0.208127	NA	PHYS.1vs0.NO
ENSG00000119720	577.196	0.128981	0.10247	1.25871	0.208134	0.673443	PHYS.1vs0.NO
ENSG00000144791	755.258	0.174662	0.138769	1.25866	0.208154	0.673443	PHYS.1vs0.NO
ENSG00000019991	122.632	0.357157	0.283847	1.25827	0.208294	0.673731	PHYS.1vs0.NO
ENSG00000173141	2100.2	0.106531	0.0848188	1.25599	0.20912	0.675567	PHYS.1vs0.NO
ENSG00000215251	987.954	0.124673	0.099281	1.25576	0.209204	0.675567	PHYS.1vs0.NO
ENSG00000131475	1866.05	0.121714	0.0969587	1.25532	0.209362	0.67584	PHYS.1vs0.NO
ENSG00000161955	51.1763	0.407316	0.324572	1.25493	0.209504	0.67584	PHYS.1vs0.NO
ENSG00000117153	1726.25	0.133105	0.106066	1.25493	0.209504	0.67584	PHYS.1vs0.NO
ENSG00000163517	227.341	0.201231	0.160404	1.25452	0.209652	0.675891	PHYS.1vs0.NO
ENSG00000163291	676.474	0.151057	0.120484	1.25375	0.209933	0.675915	PHYS.1vs0.NO
ENSG00000167196	1129.82	0.139797	0.111517	1.25359	0.209991	0.675939	PHYS.1vs0.NO
ENSG00000196460	15.3492	0.680425	0.543457	1.25203	0.210559	NA	PHYS.1vs0.NO
ENSG00000138131	46.5914	0.348708	0.278524	1.25199	0.210575	0.676632	PHYS.1vs0.NO
ENSG00000198929	145.795	0.272155	0.217469	1.25147	0.210764	0.676954	PHYS.1vs0.NO
ENSG00000146072	5563.23	0.180077	0.144081	1.24984	0.21136	0.678182	PHYS.1vs0.NO
ENSG00000163126	16.4136	0.68253	0.546202	1.24959	0.211448	NA	PHYS.1vs0.NO
ENSG00000169403	797.402	0.125437	0.100402	1.24935	0.211538	0.678336	PHYS.1vs0.NO
ENSG00000165124	399.922	0.345423	0.276605	1.24879	0.21174	0.6784	PHYS.1vs0.NO
ENSG00000260404	276.171	0.259114	0.207495	1.24877	0.211748	0.6784	PHYS.1vs0.NO
ENSG00000145414	657.434	0.111642	0.0894598	1.24796	0.212046	0.678944	PHYS.1vs0.NO
ENSG00000166337	488.036	0.195069	0.156469	1.2467	0.212508	0.6796	PHYS.1vs0.NO
ENSG00000128604	391.103	0.159357	0.127848	1.24646	0.212597	0.6796	PHYS.1vs0.NO
ENSG00000123144	7466.9	0.142811	0.114615	1.24601	0.212761	0.6796	PHYS.1vs0.NO
ENSG00000102287	1012.61	0.439505	0.353009	1.24502	0.213123	0.679854	PHYS.1vs0.NO
ENSG00000144355	134.887	0.209596	0.168371	1.24484	0.213189	0.679854	PHYS.1vs0.NO
ENSG00000077782	1145.04	0.250593	0.201384	1.24435	0.21337	0.679916	PHYS.1vs0.NO
ENSG00000275131	96.6881	0.278317	0.223834	1.24341	0.213716	0.68024	PHYS.1vs0.NO
ENSG00000175470	1778.49	0.0767518	0.0617303	1.24334	0.213743	0.68024	PHYS.1vs0.NO
ENSG00000138399	1331.54	0.164131	0.132028	1.24315	0.213812	0.68024	PHYS.1vs0.NO
ENSG00000197943	65.7791	0.350076	0.281646	1.24297	0.21388	0.68024	PHYS.1vs0.NO
ENSG00000135362	30.4033	0.487229	0.392114	1.24257	0.214027	0.680543	PHYS.1vs0.NO
ENSG00000137221	1827.49	0.127462	0.102685	1.24129	0.214497	0.681057	PHYS.1vs0.NO
ENSG00000134030	321.816	0.18236	0.146924	1.24119	0.214536	0.681057	PHYS.1vs0.NO
ENSG00000119929	625.051	0.143843	0.115941	1.24065	0.214735	0.681494	PHYS.1vs0.NO
ENSG00000115839	4039.48	0.0948618	0.0764703	1.24051	0.214788	0.681502	PHYS.1vs0.NO
ENSG00000186532	732.823	0.0989733	0.0798736	1.23912	0.2153	0.682279	PHYS.1vs0.NO
ENSG00000138032	338.252	0.168842	0.136272	1.23901	0.215341	0.682279	PHYS.1vs0.NO
ENSG00000220323	240.479	0.229761	0.185572	1.23813	0.215669	0.682796	PHYS.1vs0.NO
ENSG00000164294	1233.01	0.128021	0.103453	1.23747	0.215912	0.682796	PHYS.1vs0.NO
ENSG00000005156	1227.74	0.149937	0.121209	1.23701	0.216085	0.682796	PHYS.1vs0.NO
ENSG00000070413	4716.74	0.103628	0.0837865	1.23682	0.216155	0.682796	PHYS.1vs0.NO
ENSG00000215908	697.549	0.152825	0.123565	1.2368	0.216161	0.682796	PHYS.1vs0.NO
ENSG00000084636	2059.81	0.190488	0.154029	1.2367	0.2162	0.682796	PHYS.1vs0.NO
ENSG00000165655	680.029	0.152322	0.123274	1.23564	0.216593	0.683647	PHYS.1vs0.NO
ENSG00000139410	68.2668	0.386691	0.313128	1.23493	0.216857	0.684154	PHYS.1vs0.NO
ENSG00000179348	372.969	0.194351	0.157437	1.23447	0.217029	0.684505	PHYS.1vs0.NO
ENSG00000273015	419.091	0.130931	0.106119	1.23382	0.21727	0.684505	PHYS.1vs0.NO
ENSG00000160695	863.21	0.135274	0.109699	1.23314	0.217525	0.684575	PHYS.1vs0.NO
ENSG00000188493	477.234	0.197492	0.160237	1.2325	0.217764	0.684575	PHYS.1vs0.NO
ENSG00000135968	1205.17	0.097537	0.079184	1.23178	0.218032	0.684878	PHYS.1vs0.NO
ENSG00000167716	607.819	0.197988	0.160816	1.23115	0.218268	0.685014	PHYS.1vs0.NO
ENSG00000178033	28.7874	0.477807	0.388248	1.23068	0.218444	NA	PHYS.1vs0.NO
ENSG00000162595	40.5599	0.390879	0.317668	1.23046	0.218523	0.685014	PHYS.1vs0.NO
ENSG00000174177	818.639	0.112468	0.0914629	1.22965	0.218826	0.685014	PHYS.1vs0.NO
ENSG00000266714	37.9311	0.520977	0.423792	1.22932	0.218951	0.685014	PHYS.1vs0.NO
ENSG00000197363	188.333	0.199759	0.162575	1.22872	0.219179	0.685014	PHYS.1vs0.NO
ENSG00000154845	3993.49	0.0766835	0.0624224	1.22846	0.219274	0.685014	PHYS.1vs0.NO
ENSG00000276107	39.1471	0.466732	0.379939	1.22844	0.219282	0.685014	PHYS.1vs0.NO
ENSG00000171169	360.544	0.134439	0.109585	1.2268	0.219898	0.685014	PHYS.1vs0.NO
ENSG00000188760	139.954	0.239015	0.194853	1.22664	0.219957	0.685014	PHYS.1vs0.NO
ENSG00000125485	2067.2	0.094028	0.0766569	1.22661	0.21997	0.685014	PHYS.1vs0.NO
ENSG00000170779	1962.92	0.126042	0.102778	1.22635	0.220066	0.685014	PHYS.1vs0.NO
ENSG00000163684	183.472	0.18183	0.148469	1.2247	0.220688	0.685606	PHYS.1vs0.NO
ENSG00000146242	244.717	0.236934	0.193487	1.22455	0.220746	0.685606	PHYS.1vs0.NO
ENSG00000118762	520.982	0.140599	0.114822	1.2245	0.220765	0.685606	PHYS.1vs0.NO
ENSG00000100221	4633.99	0.0895232	0.0731736	1.22344	0.221165	0.686344	PHYS.1vs0.NO
ENSG00000054983	110.819	0.244739	0.200086	1.22317	0.221266	0.686344	PHYS.1vs0.NO
ENSG00000171992	863.056	0.253569	0.207467	1.22221	0.221628	0.686344	PHYS.1vs0.NO
ENSG00000087245	13337.1	0.243047	0.198922	1.22182	0.221777	0.686344	PHYS.1vs0.NO
ENSG00000109906	60.9036	0.345034	0.282472	1.22148	0.221904	0.686344	PHYS.1vs0.NO
ENSG00000214176	299.171	0.227916	0.186599	1.22142	0.221926	0.686344	PHYS.1vs0.NO
ENSG00000138794	397.591	0.224348	0.183684	1.22138	0.221941	0.686344	PHYS.1vs0.NO
ENSG00000102760	241.206	0.279853	0.22913	1.22137	0.221945	0.686344	PHYS.1vs0.NO
ENSG00000112855	1208.93	0.103155	0.0844622	1.22132	0.221966	0.686344	PHYS.1vs0.NO
ENSG00000189042	125.526	0.217853	0.178408	1.2211	0.222049	0.686344	PHYS.1vs0.NO
ENSG00000242294	58.4383	0.449656	0.368254	1.22105	0.222068	0.686344	PHYS.1vs0.NO
ENSG00000137074	1096.35	0.108091	0.0885547	1.22061	0.222232	0.686344	PHYS.1vs0.NO
ENSG00000283072	23.8904	0.638242	0.523095	1.22013	0.222417	NA	PHYS.1vs0.NO
ENSG00000130758	616.328	0.169446	0.138886	1.22004	0.222452	0.686344	PHYS.1vs0.NO
ENSG00000141542	236.634	0.168409	0.138061	1.21982	0.222534	0.686344	PHYS.1vs0.NO
ENSG00000149968	11603	0.33301	0.273107	1.21934	0.222716	0.686344	PHYS.1vs0.NO
ENSG00000129048	98.9407	0.392247	0.321751	1.2191	0.222806	0.686344	PHYS.1vs0.NO
[truncated: 838,979+ more rows]

## Sheet: Table S4
ID	Description	setSize	enrichmentScore	NES	pvalue	p.adjust	qvalue	rank	leading_edge	core_enrichment	count	GeneRatio	Contrast	corrected_qvalue	Group	Significant_NES	GeneSet_Count	Normalized_NES
MYC TARGETS V1	MYC TARGETS V1	199	-0.526909	-2.55087	1e-10	1.66667e-09	6.31579e-10	4212	tags=58%, list=29%, signal=42%	ENSG00000165704/ENSG00000143621/ENSG00000123131/ENSG00000143436/ENSG00000135316/ENSG00000013275/ENSG00000150753/ENSG00000041357/ENSG00000177879/ENSG00000135624/ENSG00000130332/ENSG00000084774/ENSG00000106028/ENSG00000132341/ENSG00000181163/ENSG00000128951/ENSG00000120705/ENSG00000077312/ENSG00000100632/ENSG00000108953/ENSG00000101811/ENSG00000196262/ENSG00000135446/ENSG00000048828/ENSG00000161547…	115	0.577889	PHYS.1vs0.NO	3.6e-08	Group 3: Cellular Regulation and Proliferation	TRUE	1	0.4375
OXIDATIVE PHOSPHORYLATION	OXIDATIVE PHOSPHORYLATION	193	-0.515274	-2.49165	1e-10	1.66667e-09	6.31579e-10	4369	tags=58%, list=30%, signal=41%	ENSG00000014919/ENSG00000143198/ENSG00000184076/ENSG00000156467/ENSG00000137714/ENSG00000169020/ENSG00000125356/ENSG00000131143/ENSG00000127948/ENSG00000167468/ENSG00000099624/ENSG00000213619/ENSG00000117410/ENSG00000117054/ENSG00000148672/ENSG00000110435/ENSG00000140740/ENSG00000173660/ENSG00000135390/ENSG00000169021/ENSG00000138029/ENSG00000105197/ENSG00000131100/ENSG00000124172/ENSG00000101365…	112	0.580311	PHYS.1vs0.NO	3.6e-08	Group 6: Specialized Functions	TRUE	1	0.428571
E2F TARGETS	E2F TARGETS	199	-0.460555	-2.22963	1e-10	1.66667e-09	6.31579e-10	3350	tags=49%, list=23%, signal=38%	ENSG00000135446/ENSG00000087586/ENSG00000161547/ENSG00000076003/ENSG00000122966/ENSG00000188486/ENSG00000173207/ENSG00000148773/ENSG00000083642/ENSG00000136997/ENSG00000164104/ENSG00000152253/ENSG00000077152/ENSG00000100162/ENSG00000113368/ENSG00000156136/ENSG00000171848/ENSG00000101057/ENSG00000177084/ENSG00000253729/ENSG00000108055/ENSG00000111276/ENSG00000138778/ENSG00000102054/ENSG00000120802…	97	0.487437	PHYS.1vs0.NO	3.6e-08	Group 3: Cellular Regulation and Proliferation	TRUE	1	0.4375
MTORC1 SIGNALING	MTORC1 SIGNALING	195	-0.452569	-2.19013	2.13625e-10	2.67031e-09	1.01191e-09	4284	tags=52%, list=29%, signal=38%	ENSG00000103257/ENSG00000149485/ENSG00000172893/ENSG00000103018/ENSG00000165704/ENSG00000146733/ENSG00000070669/ENSG00000120742/ENSG00000013275/ENSG00000111640/ENSG00000113161/ENSG00000041357/ENSG00000173221/ENSG00000033050/ENSG00000120705/ENSG00000186480/ENSG00000175197/ENSG00000168439/ENSG00000196262/ENSG00000136448/ENSG00000228716/ENSG00000087586/ENSG00000134109/ENSG00000130164/ENSG00000134333…	102	0.523077	PHYS.1vs0.NO	5.76786e-08	Group 3: Cellular Regulation and Proliferation	TRUE	1	0.4375
G2M CHECKPOINT	G2M CHECKPOINT	197	-0.424648	-2.05628	3.95392e-09	3.95392e-08	1.49833e-08	3355	tags=44%, list=23%, signal=35%	ENSG00000138160/ENSG00000135446/ENSG00000087586/ENSG00000161547/ENSG00000076003/ENSG00000143179/ENSG00000085224/ENSG00000145907/ENSG00000188486/ENSG00000173207/ENSG00000148773/ENSG00000083642/ENSG00000136997/ENSG00000080986/ENSG00000163808/ENSG00000170759/ENSG00000036257/ENSG00000113368/ENSG00000110092/ENSG00000140332/ENSG00000101057/ENSG00000177084/ENSG00000137807/ENSG00000111276/ENSG00000138778…	87	0.441624	PHYS.1vs0.NO	8.54048e-07	Group 3: Cellular Regulation and Proliferation	TRUE	1	0.4375
FATTY ACID METABOLISM	FATTY ACID METABOLISM	136	-0.468867	-2.15607	1.75858e-08	1.46549e-07	5.55342e-08	4032	tags=47%, list=27%, signal=35%	ENSG00000172340/ENSG00000169710/ENSG00000151726/ENSG00000161533/ENSG00000139112/ENSG00000117054/ENSG00000154930/ENSG00000080819/ENSG00000188690/ENSG00000164120/ENSG00000138029/ENSG00000101365/ENSG00000133835/ENSG00000025770/ENSG00000134333/ENSG00000111897/ENSG00000116133/ENSG00000120437/ENSG00000160124/ENSG00000108602/ENSG00000197747/ENSG00000136143/ENSG00000150787/ENSG00000117592/ENSG00000135218…	64	0.470588	PHYS.1vs0.NO	3.16545e-06	Group 1: Metabolism and Homeostasis	TRUE	1	0.333333
TNFA SIGNALING VIA NFKB	TNFA SIGNALING VIA NFKB	188	-0.413063	-1.98711	5.74816e-08	4.10583e-07	1.55589e-07	3284	tags=38%, list=22%, signal=30%	ENSG00000130164/ENSG00000125845/ENSG00000161011/ENSG00000124145/ENSG00000160888/ENSG00000109321/ENSG00000158470/ENSG00000128016/ENSG00000136997/ENSG00000110092/ENSG00000205189/ENSG00000116044/ENSG00000132510/ENSG00000125733/ENSG00000166949/ENSG00000179431/ENSG00000143384/ENSG00000150782/ENSG00000056558/ENSG00000164400/ENSG00000158050/ENSG00000116514/ENSG00000122641/ENSG00000105835/ENSG00000128342…	71	0.37766	PHYS.1vs0.NO	8.86858e-06	Group 2: Immune Response and Inflammation	TRUE	1	0.25
ADIPOGENESIS	ADIPOGENESIS	182	-0.415762	-1.98927	8.63315e-08	5.39572e-07	2.04469e-07	2844	tags=37%, list=19%, signal=30%	ENSG00000109113/ENSG00000151552/ENSG00000131473/ENSG00000128590/ENSG00000170522/ENSG00000141232/ENSG00000177697/ENSG00000132170/ENSG00000185000/ENSG00000177156/ENSG00000171723/ENSG00000135218/ENSG00000139641/ENSG00000133318/ENSG00000137824/ENSG00000173511/ENSG00000084234/ENSG00000117118/ENSG00000166411/ENSG00000132305/ENSG00000079739/ENSG00000167772/ENSG00000197150/ENSG00000163931/ENSG00000121691…	67	0.368132	PHYS.1vs0.NO	1.16547e-05	Group 1: Metabolism and Homeostasis	TRUE	1	0.333333
APICAL JUNCTION	APICAL JUNCTION	161	-0.428781	-2.01705	1.15346e-07	6.4081e-07	2.42833e-07	3069	tags=40%, list=21%, signal=32%	ENSG00000197122/ENSG00000204560/ENSG00000198561/ENSG00000146950/ENSG00000074211/ENSG00000269335/ENSG00000189143/ENSG00000075711/ENSG00000005884/ENSG00000120896/ENSG00000125755/ENSG00000179242/ENSG00000167508/ENSG00000105221/ENSG00000170214/ENSG00000118680/ENSG00000050405/ENSG00000131236/ENSG00000056558/ENSG00000148484/ENSG00000169398/ENSG00000156453/ENSG00000108518/ENSG00000146648/ENSG00000053747…	64	0.397516	PHYS.1vs0.NO	1.38415e-05	Group 3: Cellular Regulation and Proliferation	TRUE	1	0.4375
GLYCOLYSIS	GLYCOLYSIS	172	-0.407	-1.93306	6.40772e-07	3.20386e-06	1.21409e-06	3859	tags=46%, list=26%, signal=34%	ENSG00000188157/ENSG00000132780/ENSG00000214274/ENSG00000173221/ENSG00000153936/ENSG00000086062/ENSG00000068796/ENSG00000160194/ENSG00000169764/ENSG00000169919/ENSG00000161980/ENSG00000105976/ENSG00000196262/ENSG00000171314/ENSG00000172183/ENSG00000197713/ENSG00000087586/ENSG00000134333/ENSG00000033100/ENSG00000128973/ENSG00000057294/ENSG00000100994/ENSG00000197930/ENSG00000104522/ENSG00000122882…	79	0.459302	PHYS.1vs0.NO	6.92033e-05	Group 6: Specialized Functions	TRUE	1	0.428571
MITOTIC SPINDLE	MITOTIC SPINDLE	196	-0.389424	-1.88199	1.25777e-06	5.71713e-06	2.16649e-06	4740	tags=55%, list=32%, signal=38%	ENSG00000170776/ENSG00000079482/ENSG00000071205/ENSG00000205726/ENSG00000136861/ENSG00000075391/ENSG00000010017/ENSG00000145715/ENSG00000136754/ENSG00000163110/ENSG00000102606/ENSG00000079616/ENSG00000054523/ENSG00000117650/ENSG00000166037/ENSG00000111859/ENSG00000141551/ENSG00000106299/ENSG00000149503/ENSG00000105443/ENSG00000112290/ENSG00000090889/ENSG00000137497/ENSG00000161800/ENSG00000108953…	108	0.55102	PHYS.1vs0.NO	0.00012349	Group 3: Cellular Regulation and Proliferation	TRUE	1	0.4375
KRAS SIGNALING UP	KRAS SIGNALING UP	147	-0.412787	-1.92126	6.27657e-06	2.61524e-05	9.91037e-06	3132	tags=41%, list=21%, signal=32%	ENSG00000131620/ENSG00000175832/ENSG00000095015/ENSG00000138669/ENSG00000110395/ENSG00000198839/ENSG00000197930/ENSG00000101935/ENSG00000249992/ENSG00000134531/ENSG00000105221/ENSG00000154589/ENSG00000152061/ENSG00000056558/ENSG00000164400/ENSG00000167191/ENSG00000127920/ENSG00000122641/ENSG00000105778/ENSG00000067208/ENSG00000105711/ENSG00000145439/ENSG00000128342/ENSG00000167772/ENSG00000244405…	60	0.408163	PHYS.1vs0.NO	0.000564891	Group 3: Cellular Regulation and Proliferation	TRUE	1	0.4375
TGF BETA SIGNALING	TGF BETA SIGNALING	52	-0.544845	-2.14106	8.93063e-06	3.18951e-05	1.20866e-05	2378	tags=44%, list=16%, signal=37%	ENSG00000115306/ENSG00000166949/ENSG00000204217/ENSG00000106799/ENSG00000124225/ENSG00000109332/ENSG00000018408/ENSG00000116478/ENSG00000159128/ENSG00000155090/ENSG00000168461/ENSG00000067560/ENSG00000172531/ENSG00000136603/ENSG00000198742/ENSG00000088832/ENSG00000105329/ENSG00000144136/ENSG00000183691/ENSG00000137936/ENSG00000108854/ENSG00000125968/ENSG00000171223	23	0.442308	PHYS.1vs0.NO	0.000688934	Group 4: Cellular Processes and Development	TRUE	1	0.125
COMPLEMENT	COMPLEMENT	152	-0.398719	-1.86955	8.5347e-06	3.18951e-05	1.20866e-05	2351	tags=32%, list=16%, signal=27%	ENSG00000164733/ENSG00000100311/ENSG00000196352/ENSG00000135218/ENSG00000065135/ENSG00000104695/ENSG00000108518/ENSG00000000971/ENSG00000185022/ENSG00000139318/ENSG00000118503/ENSG00000158825/ENSG00000002549/ENSG00000240065/ENSG00000163932/ENSG00000101557/ENSG00000065833/ENSG00000168615/ENSG00000169896/ENSG00000137745/ENSG00000115414/ENSG00000135655/ENSG00000164951/ENSG00000121879/ENSG00000128512…	49	0.322368	PHYS.1vs0.NO	0.000688934	Group 2: Immune Response and Inflammation	TRUE	1	0.25
PROTEIN SECRETION	PROTEIN SECRETION	92	-0.441209	-1.91764	4.39788e-05	0.000146596	5.55521e-05	4701	tags=54%, list=32%, signal=37%	ENSG00000076554/ENSG00000141198/ENSG00000092531/ENSG00000085365/ENSG00000074695/ENSG00000054523/ENSG00000138674/ENSG00000184432/ENSG00000242247/ENSG00000177879/ENSG00000135404/ENSG00000205302/ENSG00000042753/ENSG00000129083/ENSG00000125991/ENSG00000139921/ENSG00000005893/ENSG00000105402/ENSG00000074319/ENSG00000161203/ENSG00000049245/ENSG00000109572/ENSG00000136193/ENSG00000146648/ENSG00000079950…	50	0.543478	PHYS.1vs0.NO	0.00316647	Group 6: Specialized Functions	TRUE	1	0.428571
ANDROGEN RESPONSE	ANDROGEN RESPONSE	91	-0.408166	-1.7699	0.000373254	0.0010978	0.00041601	4548	tags=48%, list=31%, signal=34%	ENSG00000067064/ENSG00000163110/ENSG00000074695/ENSG00000134294/ENSG00000149485/ENSG00000101608/ENSG00000130706/ENSG00000113161/ENSG00000086062/ENSG00000186480/ENSG00000164120/ENSG00000079246/ENSG00000152642/ENSG00000250722/ENSG00000116133/ENSG00000166710/ENSG00000110092/ENSG00000129128/ENSG00000112576/ENSG00000128590/ENSG00000205189/ENSG00000104687/ENSG00000166451/ENSG00000183726/ENSG00000065135…	44	0.483516	PHYS.1vs0.NO	0.0237126	Group 3: Cellular Regulation and Proliferation	FALSE	1	0.4375
INFLAMMATORY RESPONSE	INFLAMMATORY RESPONSE	137	-0.374204	-1.72068	0.000359753	0.0010978	0.00041601	2561	tags=32%, list=17%, signal=27%	ENSG00000105855/ENSG00000075142/ENSG00000142166/ENSG00000123609/ENSG00000174437/ENSG00000196352/ENSG00000170961/ENSG00000125726/ENSG00000150782/ENSG00000065135/ENSG00000122641/ENSG00000105835/ENSG00000105711/ENSG00000128342/ENSG00000164136/ENSG00000085117/ENSG00000176170/ENSG00000169429/ENSG00000124762/ENSG00000145623/ENSG00000159388/ENSG00000059728/ENSG00000115008/ENSG00000089041/ENSG00000160932…	44	0.321168	PHYS.1vs0.NO	0.0237126	Group 2: Immune Response and Inflammation	FALSE	1	0.25
REACTIVE OXYGEN SPECIES PATHWAY	REACTIVE OXYGEN SPECIES PATHWAY	45	-0.488525	-1.87314	0.00164245	0.00443971	0.00168242	4165	tags=53%, list=28%, signal=38%	ENSG00000123131/ENSG00000167468/ENSG00000173221/ENSG00000103222/ENSG00000129355/ENSG00000117450/ENSG00000023572/ENSG00000104687/ENSG00000023909/ENSG00000117592/ENSG00000197971/ENSG00000065518/ENSG00000064932/ENSG00000121691/ENSG00000158864/ENSG00000160211/ENSG00000167815/ENSG00000136810/ENSG00000119383/ENSG00000177556/ENSG00000115694/ENSG00000107438/ENSG00000067057/ENSG00000171223	24	0.533333	PHYS.1vs0.NO	0.0958978	Group 5: Signal Regulation and Stress Response	FALSE	1	0
COAGULATION	COAGULATION	93	-0.37903	-1.65115	0.00177588	0.00443971	0.00168242	2351	tags=30%, list=16%, signal=25%	ENSG00000164733/ENSG00000100311/ENSG00000068903/ENSG00000148450/ENSG00000205403/ENSG00000000971/ENSG00000185022/ENSG00000168374/ENSG00000139318/ENSG00000102226/ENSG00000168615/ENSG00000261371/ENSG00000166670/ENSG00000115414/ENSG00000162909/ENSG00000118263/ENSG00000172354/ENSG00000125730/ENSG00000079337/ENSG00000172380/ENSG00000105825/ENSG00000164171/ENSG00000085377/ENSG00000122861/ENSG00000136238…	28	0.301075	PHYS.1vs0.NO	0.0958978	Group 6: Specialized Functions	FALSE	1	0.428571
HYPOXIA	HYPOXIA	169	-0.328479	-1.55765	0.00173001	0.00443971	0.00168242	3582	tags=34%, list=24%, signal=26%	ENSG00000075426/ENSG00000169764/ENSG00000175197/ENSG00000172183/ENSG00000196154/ENSG00000134333/ENSG00000124145/ENSG00000128016/ENSG00000095015/ENSG00000117394/ENSG00000104765/ENSG00000135269/ENSG00000197930/ENSG00000111276/ENSG00000104812/ENSG00000102144/ENSG00000119699/ENSG00000108039/ENSG00000164105/ENSG00000100311/ENSG00000002587/ENSG00000182718/ENSG00000151014/ENSG00000131389/ENSG00000168214…	58	0.343195	PHYS.1vs0.NO	0.0958978	Group 5: Signal Regulation and Stress Response	FALSE	1	0
ESTROGEN RESPONSE LATE	ESTROGEN RESPONSE LATE	167	-0.331072	-1.56557	0.00195884	0.00466391	0.00176738	4342	tags=42%, list=29%, signal=30%	ENSG00000106537/ENSG00000145824/ENSG00000171401/ENSG00000103257/ENSG00000172893/ENSG00000165704/ENSG00000148344/ENSG00000143412/ENSG00000106484/ENSG00000079459/ENSG00000162434/ENSG00000149418/ENSG00000128311/ENSG00000114737/ENSG00000111319/ENSG00000106541/ENSG00000169583/ENSG00000172183/ENSG00000213853/ENSG00000111679/ENSG00000006534/ENSG00000180530/ENSG00000164070/ENSG00000136068/ENSG00000109321…	70	0.419162	PHYS.1vs0.NO	0.10074	Group 4: Cellular Processes and Development	FALSE	1	0.125
XENOBIOTIC METABOLISM	XENOBIOTIC METABOLISM	144	-0.347502	-1.60918	0.00236993	0.00538621	0.00204109	2943	tags=31%, list=20%, signal=25%	ENSG00000134575/ENSG00000141458/ENSG00000158828/ENSG00000108602/ENSG00000169738/ENSG00000104687/ENSG00000150787/ENSG00000196139/ENSG00000128989/ENSG00000174437/ENSG00000135218/ENSG00000197894/ENSG00000012660/ENSG00000060982/ENSG00000131389/ENSG00000133313/ENSG00000121691/ENSG00000166347/ENSG00000158825/ENSG00000139644/ENSG00000093010/ENSG00000110958/ENSG00000081181/ENSG00000114850/ENSG00000143149…	44	0.305556	PHYS.1vs0.NO	0.116342	Group 1: Metabolism and Homeostasis	FALSE	1	0.333333
IL2 STAT5 SIGNALING	IL2 STAT5 SIGNALING	151	-0.322734	-1.50965	0.00517725	0.0112549	0.00426501	3237	tags=37%, list=22%, signal=29%	ENSG00000167468/ENSG00000086758/ENSG00000162889/ENSG00000106546/ENSG00000139112/ENSG00000077238/ENSG00000136026/ENSG00000114737/ENSG00000100385/ENSG00000125845/ENSG00000143179/ENSG00000124570/ENSG00000175832/ENSG00000111641/ENSG00000140443/ENSG00000136997/ENSG00000142089/ENSG00000117595/ENSG00000112576/ENSG00000156299/ENSG00000134531/ENSG00000197879/ENSG00000243279/ENSG00000152061/ENSG00000056558…	56	0.370861	PHYS.1vs0.NO	0.243105	Group 2: Immune Response and Inflammation	FALSE	1	0.25
APOPTOSIS	APOPTOSIS	146	-0.317244	-1.47638	0.00922069	0.0192098	0.00727949	3557	tags=32%, list=24%, signal=24%	ENSG00000175197/ENSG00000112977/ENSG00000172183/ENSG00000106144/ENSG00000125845/ENSG00000161011/ENSG00000164104/ENSG00000100234/ENSG00000110092/ENSG00000104765/ENSG00000142089/ENSG00000168036/ENSG00000104687/ENSG00000087088/ENSG00000134531/ENSG00000111276/ENSG00000143384/ENSG00000150782/ENSG00000131747/ENSG00000169398/ENSG00000105974/ENSG00000150593/ENSG00000100300/ENSG00000197694/ENSG00000142867…	46	0.315068	PHYS.1vs0.NO	0.414931	Group 5: Signal Regulation and Stress Response	FALSE	1	0
PI3K AKT MTOR SIGNALING	PI3K AKT MTOR SIGNALING	93	-0.336283	-1.46493	0.0134327	0.0258322	0.00978903	3557	tags=38%, list=24%, signal=29%	ENSG00000175197/ENSG00000173020/ENSG00000135446/ENSG00000082701/ENSG00000161011/ENSG00000144118/ENSG00000175387/ENSG00000117394/ENSG00000135932/ENSG00000156299/ENSG00000111276/ENSG00000161203/ENSG00000130159/ENSG00000108518/ENSG00000146648/ENSG00000278540/ENSG00000170312/ENSG00000117676/ENSG00000109332/ENSG00000179295/ENSG00000124762/ENSG00000138071/ENSG00000142208/ENSG00000143761/ENSG00000050748…	35	0.376344	PHYS.1vs0.NO	0.557975	Group 3: Cellular Regulation and Proliferation	FALSE	1	0.4375
HEME METABOLISM	HEME METABOLISM	162	-0.300036	-1.411	0.0129853	0.0258322	0.00978903	3085	tags=31%, list=21%, signal=25%	ENSG00000003756/ENSG00000130227/ENSG00000100225/ENSG00000013583/ENSG00000005893/ENSG00000170385/ENSG00000117394/ENSG00000104765/ENSG00000112576/ENSG00000023909/ENSG00000198900/ENSG00000164733/ENSG00000149577/ENSG00000109572/ENSG00000121691/ENSG00000129657/ENSG00000163655/ENSG00000118985/ENSG00000256269/ENSG00000153113/ENSG00000179262/ENSG00000034677/ENSG00000130313/ENSG00000043093/ENSG00000159388…	50	0.308642	PHYS.1vs0.NO	0.557975	Group 1: Metabolism and Homeostasis	FALSE	1	0.333333
ESTROGEN RESPONSE EARLY	ESTROGEN RESPONSE EARLY	170	-0.289333	-1.37561	0.0181047	0.0335271	0.012705	4293	tags=35%, list=29%, signal=25%	ENSG00000171401/ENSG00000103257/ENSG00000003989/ENSG00000172893/ENSG00000148344/ENSG00000169083/ENSG00000169710/ENSG00000143412/ENSG00000079459/ENSG00000086062/ENSG00000114737/ENSG00000111319/ENSG00000169583/ENSG00000099204/ENSG00000075275/ENSG00000118707/ENSG00000006534/ENSG00000180530/ENSG00000136068/ENSG00000140443/ENSG00000109321/ENSG00000136997/ENSG00000162894/ENSG00000117394/ENSG00000110092…	60	0.352941	PHYS.1vs0.NO	0.724186	Group 4: Cellular Processes and Development	FALSE	1	0.125
EPITHELIAL MESENCHYMAL TRANSITION	EPITHELIAL MESENCHYMAL TRANSITION	188	-0.279291	-1.34358	0.0216996	0.0387492	0.0146839	3097	tags=27%, list=21%, signal=21%	ENSG00000124145/ENSG00000122786/ENSG00000109321/ENSG00000130309/ENSG00000180914/ENSG00000154175/ENSG00000177283/ENSG00000100234/ENSG00000087494/ENSG00000140416/ENSG00000152952/ENSG00000117385/ENSG00000166508/ENSG00000122641/ENSG00000106397/ENSG00000198959/ENSG00000164136/ENSG00000134013/ENSG00000053747/ENSG00000124225/ENSG00000118503/ENSG00000172061/ENSG00000169429/ENSG00000164176/ENSG00000177606…	50	0.265957	PHYS.1vs0.NO	0.836983	Group 4: Cellular Processes and Development	FALSE	1	0.125
ALLOGRAFT REJECTION	ALLOGRAFT REJECTION	117	-0.314282	-1.42046	0.0229895	0.0396371	0.0150204	4701	tags=44%, list=32%, signal=31%	ENSG00000076554/ENSG00000147889/ENSG00000204257/ENSG00000103653/ENSG00000204592/ENSG00000204287/ENSG00000136754/ENSG00000121989/ENSG00000242574/ENSG00000082074/ENSG00000174130/ENSG00000205220/ENSG00000196735/ENSG00000181163/ENSG00000077238/ENSG00000196924/ENSG00000115415/ENSG00000075151/ENSG00000115866/ENSG00000132507/ENSG00000100385/ENSG00000111679/ENSG00000104432/ENSG00000166710/ENSG00000141429…	52	0.444444	PHYS.1vs0.NO	0.856162	Group 2: Immune Response and Inflammation	FALSE	1	0.25
MYOGENESIS	MYOGENESIS	136	-0.297173	-1.36654	0.0349589	0.0582649	0.0220793	2657	tags=27%, list=18%, signal=23%	ENSG00000116604/ENSG00000106992/ENSG00000120896/ENSG00000162688/ENSG00000197879/ENSG00000105221/ENSG00000168398/ENSG00000068903/ENSG00000166165/ENSG00000135218/ENSG00000166444/ENSG00000196923/ENSG00000119938/ENSG00000134363/ENSG00000176170/ENSG00000018408/ENSG00000100345/ENSG00000197694/ENSG00000124762/ENSG00000140859/ENSG00000071553/ENSG00000177731/ENSG00000082781/ENSG00000006652/ENSG00000142192…	37	0.272059	PHYS.1vs0.NO	1.25852	Group 4: Cellular Processes and Development	FALSE	1	0.125
IL6 JAK STAT3 SIGNALING	IL6 JAK STAT3 SIGNALING	64	-0.344004	-1.41155	0.0400074	0.0645281	0.0244527	2896	tags=31%, list=20%, signal=25%	ENSG00000104432/ENSG00000110395/ENSG00000142166/ENSG00000135218/ENSG00000164400/ENSG00000179295/ENSG00000030110/ENSG00000196396/ENSG00000177606/ENSG00000145623/ENSG00000115590/ENSG00000168610/ENSG00000134352/ENSG00000159128/ENSG00000026508/ENSG00000134470/ENSG00000105329/ENSG00000131724/ENSG00000125538/ENSG00000185338	20	0.3125	PHYS.1vs0.NO	1.39381	Group 2: Immune Response and Inflammation	FALSE	1	0.25
NOTCH SIGNALING	NOTCH SIGNALING	30	-0.42323	-1.45586	0.0486957	0.076087	0.028833	3074	tags=37%, list=21%, signal=29%	ENSG00000074181/ENSG00000100387/ENSG00000205155/ENSG00000110092/ENSG00000091073/ENSG00000164105/ENSG00000113558/ENSG00000137486/ENSG00000064225/ENSG00000101384/ENSG00000114315	11	0.366667	PHYS.1vs0.NO	1.64348	Group 3: Cellular Regulation and Proliferation	FALSE	1	0.4375
CHOLESTEROL HOMEOSTASIS	CHOLESTEROL HOMEOSTASIS	66	-0.334355	-1.36875	0.0517457	0.0784026	0.0297105	4218	tags=44%, list=29%, signal=32%	ENSG00000067064/ENSG00000146278/ENSG00000172893/ENSG00000113161/ENSG00000169710/ENSG00000160752/ENSG00000164938/ENSG00000079459/ENSG00000131069/ENSG00000011422/ENSG00000169919/ENSG00000130164/ENSG00000198911/ENSG00000120437/ENSG00000168036/ENSG00000167508/ENSG00000132170/ENSG00000160285/ENSG00000001630/ENSG00000184009/ENSG00000116285/ENSG00000105755/ENSG00000204842/ENSG00000164111/ENSG00000170017…	29	0.439394	PHYS.1vs0.NO	1.6935	Group 1: Metabolism and Homeostasis	FALSE	1	0.333333
P53 PATHWAY	P53 PATHWAY	193	-0.263482	-1.27409	0.0611354	0.089905	0.0340692	2851	tags=31%, list=19%, signal=25%	ENSG00000149418/ENSG00000117984/ENSG00000175197/ENSG00000186350/ENSG00000197892/ENSG00000196154/ENSG00000125845/ENSG00000163743/ENSG00000164070/ENSG00000023892/ENSG00000111424/ENSG00000152104/ENSG00000111716/ENSG00000112576/ENSG00000187837/ENSG00000169738/ENSG00000197747/ENSG00000184916/ENSG00000106992/ENSG00000087088/ENSG00000176153/ENSG00000141232/ENSG00000204628/ENSG00000058262/ENSG00000197461…	60	0.310881	PHYS.1vs0.NO	1.94195	Group 3: Cellular Regulation and Proliferation	FALSE	1	0.4375
INTERFERON GAMMA RESPONSE	INTERFERON GAMMA RESPONSE	167	-0.268032	-1.26747	0.0630499	0.0900712	0.0341323	3514	tags=32%, list=24%, signal=25%	ENSG00000120217/ENSG00000185215/ENSG00000055332/ENSG00000196126/ENSG00000100385/ENSG00000172183/ENSG00000111679/ENSG00000121060/ENSG00000168310/ENSG00000158987/ENSG00000104432/ENSG00000166710/ENSG00000142089/ENSG00000150457/ENSG00000075142/ENSG00000100911/ENSG00000138600/ENSG00000065911/ENSG00000123609/ENSG00000059378/ENSG00000100567/ENSG00000124201/ENSG00000156587/ENSG00000105835/ENSG00000179583…	54	0.323353	PHYS.1vs0.NO	1.94554	Group 2: Immune Response and Inflammation	FALSE	1	0.25
UV RESPONSE UP	UV RESPONSE UP	138	-0.270856	-1.25026	0.070997	0.0986069	0.0373668	1630	tags=19%, list=11%, signal=17%	ENSG00000123908/ENSG00000139644/ENSG00000030110/ENSG00000008735/ENSG00000149925/ENSG00000163932/ENSG00000131748/ENSG00000178719/ENSG00000115419/ENSG00000159388/ENSG00000004478/ENSG00000143878/ENSG00000100906/ENSG00000134352/ENSG00000130741/ENSG00000154640/ENSG00000023330/ENSG00000069974/ENSG00000165272/ENSG00000137563/ENSG00000115694/ENSG00000133740/ENSG00000072062/ENSG00000189221/ENSG00000140465…	26	0.188406	PHYS.1vs0.NO	2.12991	Group 5: Signal Regulation and Stress Response	FALSE	1	0
BILE ACID METABOLISM	BILE ACID METABOLISM	76	-0.292024	-1.23821	0.105263	0.142248	0.0539043	3494	tags=32%, list=24%, signal=24%	ENSG00000146233/ENSG00000186350/ENSG00000116906/ENSG00000133835/ENSG00000116133/ENSG00000141458/ENSG00000124788/ENSG00000025423/ENSG00000023909/ENSG00000083807/ENSG00000176894/ENSG00000117528/ENSG00000121691/ENSG00000112759/ENSG00000197142/ENSG00000143149/ENSG00000101986/ENSG00000042445/ENSG00000123240/ENSG00000124587/ENSG00000152556/ENSG00000069869/ENSG00000137936/ENSG00000165029	24	0.315789	PHYS.1vs0.NO	3.07255	Group 1: Metabolism and Homeostasis	FALSE	1	0.333333
PEROXISOME	PEROXISOME	87	-0.276667	-1.18999	0.145485	0.191428	0.072541	2160	tags=23%, list=15%, signal=20%	ENSG00000012660/ENSG00000131747/ENSG00000117528/ENSG00000121691/ENSG00000100300/ENSG00000134058/ENSG00000070756/ENSG00000142867/ENSG00000197142/ENSG00000143149/ENSG00000075223/ENSG00000101986/ENSG00000042445/ENSG00000173473/ENSG00000149021/ENSG00000119912/ENSG00000198721/ENSG00000124587/ENSG00000101846/ENSG00000162496	20	0.229885	PHYS.1vs0.NO	4.13484	Group 6: Specialized Functions	FALSE	1	0.428571
DNA REPAIR	DNA REPAIR	146	-0.249548	-1.16134	0.160661	0.205975	0.0780538	3230	tags=29%, list=22%, signal=23%	ENSG00000144231/ENSG00000132912/ENSG00000183684/ENSG00000066379/ENSG00000100387/ENSG00000198056/ENSG00000170540/ENSG00000175482/ENSG00000122952/ENSG00000074319/ENSG00000006451/ENSG00000106992/ENSG00000196235/ENSG00000058262/ENSG00000086102/ENSG00000181222/ENSG00000062822/ENSG00000149136/ENSG00000014138/ENSG00000133119/ENSG00000171453/ENSG00000101158/ENSG00000114956/ENSG00000099817/ENSG00000158825…	43	0.294521	PHYS.1vs0.NO	4.44906	Group 3: Cellular Regulation and Proliferation	FALSE	1	0.4375
KRAS SIGNALING DN	KRAS SIGNALING DN	104	-0.253746	-1.12338	0.234628	0.293285	0.111139	3527	tags=26%, list=24%, signal=20%	ENSG00000196218/ENSG00000146233/ENSG00000171462/ENSG00000151090/ENSG00000250722/ENSG00000243566/ENSG00000124466/ENSG00000148200/ENSG00000170477/ENSG00000139182/ENSG00000127364/ENSG00000099957/ENSG00000145934/ENSG00000181773/ENSG00000116039/ENSG00000125648/ENSG00000159388/ENSG00000118596/ENSG00000092969/ENSG00000149021/ENSG00000136603/ENSG00000130005/ENSG00000138696/ENSG00000268104/ENSG00000169035…	27	0.259615	PHYS.1vs0.NO	6.33495	Group 3: Cellular Regulation and Proliferation	FALSE	1	0.4375
MYC TARGETS V2	MYC TARGETS V2	57	-0.263527	-1.06312	0.359322	0.438198	0.166054	3350	tags=28%, list=23%, signal=22%	ENSG00000135446/ENSG00000111641/ENSG00000136997/ENSG00000179115/ENSG00000076248/ENSG00000070814/ENSG00000158050/ENSG00000122565/ENSG00000166851/ENSG00000001497/ENSG00000140263/ENSG00000104738/ENSG00000173638/ENSG00000115541/ENSG00000144381/ENSG00000106305	16	0.280702	PHYS.1vs0.NO	9.46507	Group 3: Cellular Regulation and Proliferation	FALSE	1	0.4375
APICAL SURFACE	APICAL SURFACE	33	-0.291519	-1.03093	0.425606	0.506673	0.192002	3926	tags=36%, list=27%, signal=27%	ENSG00000112139/ENSG00000137103/ENSG00000086062/ENSG00000011422/ENSG00000100385/ENSG00000124466/ENSG00000146950/ENSG00000196411/ENSG00000184349/ENSG00000142192/ENSG00000132589/ENSG00000057019	12	0.363636	PHYS.1vs0.NO	10.9441	Group 3: Cellular Regulation and Proliferation	FALSE	1	0.4375
UV RESPONSE DN	UV RESPONSE DN	142	-0.216284	-1.00147	0.465257	0.526216	0.199408	4159	tags=34%, list=28%, signal=25%	ENSG00000104067/ENSG00000156113/ENSG00000170425/ENSG00000019549/ENSG00000113580/ENSG00000160293/ENSG00000117525/ENSG00000186480/ENSG00000131788/ENSG00000171608/ENSG00000103222/ENSG00000105976/ENSG00000186350/ENSG00000130164/ENSG00000085224/ENSG00000140443/ENSG00000136997/ENSG00000156103/ENSG00000124788/ENSG00000197555/ENSG00000075711/ENSG00000075142/ENSG00000111276/ENSG00000159216/ENSG00000115380…	48	0.338028	PHYS.1vs0.NO	11.3663	Group 5: Signal Regulation and Stress Response	FALSE	1	0
WNT BETA CATENIN SIGNALING	WNT BETA CATENIN SIGNALING	35	0.258677	0.984471	0.457666	0.526216	0.199408	2031	tags=29%, list=14%, signal=25%	ENSG00000161021/ENSG00000135547/ENSG00000185920/ENSG00000103126/ENSG00000148400/ENSG00000213923/ENSG00000157240/ENSG00000165879/ENSG00000163517/ENSG00000112033	10	0.285714	PHYS.1vs0.NO	11.3663	Group 4: Cellular Processes and Development	FALSE	1	0.125
HEDGEHOG SIGNALING	HEDGEHOG SIGNALING	26	-0.296195	-0.984029	0.473595	0.526216	0.199408	2819	tags=50%, list=19%, signal=41%	ENSG00000176749/ENSG00000079482/ENSG00000112715/ENSG00000145715/ENSG00000075275/ENSG00000140332/ENSG00000092964/ENSG00000126016/ENSG00000105810/ENSG00000140464/ENSG00000100345/ENSG00000205336/ENSG00000118257	13	0.5	PHYS.1vs0.NO	11.3663	Group 6: Specialized Functions	FALSE	1	0.428571
ANGIOGENESIS	ANGIOGENESIS	27	-0.276156	-0.924016	0.57069	0.620315	0.235067	2658	tags=26%, list=18%, signal=21%	ENSG00000184916/ENSG00000197461/ENSG00000169398/ENSG00000174640/ENSG00000142192/ENSG00000138448/ENSG00000101384	7	0.259259	PHYS.1vs0.NO	13.3988	Group 4: Cellular Processes and Development	FALSE	1	0.125
INTERFERON ALPHA RESPONSE	INTERFERON ALPHA RESPONSE	87	-0.214395	-0.922147	0.638796	0.67957	0.257521	3472	tags=29%, list=24%, signal=22%	ENSG00000055332/ENSG00000155363/ENSG00000172183/ENSG00000141971/ENSG00000121060/ENSG00000168310/ENSG00000185885/ENSG00000013374/ENSG00000104432/ENSG00000166710/ENSG00000142089/ENSG00000100911/ENSG00000123609/ENSG00000059378/ENSG00000100567/ENSG00000156587/ENSG00000164136/ENSG00000002549/ENSG00000240065/ENSG00000160932/ENSG00000092010/ENSG00000132256/ENSG00000196776/ENSG00000108679/ENSG00000188313	25	0.287356	PHYS.1vs0.NO	14.6787	Group 2: Immune Response and Inflammation	FALSE	1	0.25
SPERMATOGENESIS	SPERMATOGENESIS	69	-0.204777	-0.843424	0.781787	0.814361	0.3086	4463	tags=36%, list=30%, signal=25%	ENSG00000186575/ENSG00000132122/ENSG00000117650/ENSG00000157764/ENSG00000163781/ENSG00000089220/ENSG00000121058/ENSG00000086015/ENSG00000087586/ENSG00000078668/ENSG00000164070/ENSG00000198793/ENSG00000081985/ENSG00000177156/ENSG00000070770/ENSG00000142945/ENSG00000170312/ENSG00000166922/ENSG00000183527/ENSG00000173744/ENSG00000032742/ENSG00000121152/ENSG00000169679/ENSG00000119912/ENSG00000157456	25	0.362319	PHYS.1vs0.NO	17.5902	Group 4: Cellular Processes and Development	FALSE	1	0.125
PANCREAS BETA CELLS	PANCREAS BETA CELLS	18	-0.235898	-0.707302	0.899821	0.918185	0.347944	2851	tags=28%, list=19%, signal=22%	ENSG00000111424/ENSG00000077264/ENSG00000143742/ENSG00000136854/ENSG00000117020	5	0.277778	PHYS.1vs0.NO	19.8328	Group 3: Cellular Regulation and Proliferation	FALSE	1	0.4375
UNFOLDED PROTEIN RESPONSE	UNFOLDED PROTEIN RESPONSE	112	0.156721	0.743483	0.967213	0.967213	0.366523	3047	tags=21%, list=21%, signal=16%	ENSG00000153879/ENSG00000130713/ENSG00000108433/ENSG00000177971/ENSG00000001167/ENSG00000109501/ENSG00000106080/ENSG00000128272/ENSG00000178896/ENSG00000113739/ENSG00000044574/ENSG00000185745/ENSG00000175324/ENSG00000101199/ENSG00000123737/ENSG00000135069/ENSG00000108691/ENSG00000162772/ENSG00000140694/ENSG00000178105/ENSG00000161960/ENSG00000116809/ENSG00000184205	23	0.205357	PHYS.1vs0.NO	20.8918	Group 6: Specialized Functions	FALSE	1	0.428571
E2F TARGETS	E2F TARGETS	199	-0.713323	-3.38518	1e-10	1.66667e-09	9.12281e-10	2303	tags=63%, list=16%, signal=54%	ENSG00000134690/ENSG00000113456/ENSG00000134001/ENSG00000124789/ENSG00000164611/ENSG00000170515/ENSG00000139734/ENSG00000125835/ENSG00000113810/ENSG00000103540/ENSG00000062822/ENSG00000004455/ENSG00000100941/ENSG00000177084/ENSG00000164104/ENSG00000156970/ENSG00000176974/ENSG00000142945/ENSG00000136527/ENSG00000104320/ENSG00000012963/ENSG00000131747/ENSG00000106462/ENSG00000135316/ENSG00000147889…	125	0.628141	PHYS.48vs1.NO	5.2e-08	Group 3: Cellular Regulation and Proliferation	TRUE	1	0.3125
G2M CHECKPOINT	G2M CHECKPOINT	197	-0.582829	-2.76233	1e-10	1.66667e-09	9.12281e-10	1967	tags=44%, list=13%, signal=38%	ENSG00000113810/ENSG00000149503/ENSG00000154473/ENSG00000131165/ENSG00000005156/ENSG00000175063/ENSG00000177084/ENSG00000142945/ENSG00000167088/ENSG00000093000/ENSG00000168393/ENSG00000136527/ENSG00000108468/ENSG00000169136/ENSG00000131747/ENSG00000115758/ENSG00000106462/ENSG00000137807/ENSG00000135316/ENSG00000117650/ENSG00000178999/ENSG00000091436/ENSG00000118412/ENSG00000166197/ENSG00000014138…	86	0.436548	PHYS.48vs1.NO	5.2e-08	Group 3: Cellular Regulation and Proliferation	TRUE	1	0.3125
MYC TARGETS V1	MYC TARGETS V1	199	-0.472841	-2.24394	1e-10	1.66667e-09	9.12281e-10	2434	tags=35%, list=16%, signal=30%	ENSG00000106263/ENSG00000198176/ENSG00000101911/ENSG00000143436/ENSG00000165732/ENSG00000134001/ENSG00000100632/ENSG00000163468/ENSG00000115875/ENSG00000170515/ENSG00000078668/ENSG00000145912/ENSG00000142864/ENSG00000114767/ENSG00000165704/ENSG00000154473/ENSG00000109606/ENSG00000151247/ENSG00000125870/ENSG00000088205/ENSG00000169564/ENSG00000214026/ENSG00000108953/ENSG00000111906/ENSG00000167088…	70	0.351759	PHYS.48vs1.NO	5.2e-08	Group 3: Cellular Regulation and Proliferation	TRUE	1	0.3125
OXIDATIVE PHOSPHORYLATION	OXIDATIVE PHOSPHORYLATION	193	-0.449265	-2.12738	9.90376e-10	1.23797e-08	6.77626e-09	4354	tags=48%, list=30%, signal=34%	ENSG00000140740/ENSG00000125356/ENSG00000131495/ENSG00000165672/ENSG00000116459/ENSG00000014919/ENSG00000100142/ENSG00000075239/ENSG00000158864/ENSG00000065154/ENSG00000091483/ENSG00000167315/ENSG00000167863/ENSG00000131174/ENSG00000146701/ENSG00000117118/ENSG00000145494/ENSG00000204370/ENSG00000176340/ENSG00000119689/ENSG00000107537/ENSG00000168291/ENSG00000154723/ENSG00000164258/ENSG00000119421…	92	0.476684	PHYS.48vs1.NO	3.86247e-07	Group 6: Specialized Functions	TRUE	1	0.142857
EPITHELIAL MESENCHYMAL TRANSITION	EPITHELIAL MESENCHYMAL TRANSITION	188	-0.44159	-2.07534	9.82944e-09	9.82944e-08	5.38032e-08	3374	tags=41%, list=23%, signal=32%	ENSG00000006327/ENSG00000041982/ENSG00000116157/ENSG00000166033/ENSG00000140092/ENSG00000179163/ENSG00000109099/ENSG00000087303/ENSG00000130635/ENSG00000140416/ENSG00000134871/ENSG00000058085/ENSG00000163359/ENSG00000105290/ENSG00000122641/ENSG00000102265/ENSG00000135318/ENSG00000153071/ENSG00000187498/ENSG00000107984/ENSG00000166741/ENSG00000130309/ENSG00000106366/ENSG00000204262/ENSG00000129038…	78	0.414894	PHYS.48vs1.NO	3.06678e-06	Group 4: Cellular Processes and Development	TRUE	1	0.125
DNA REPAIR	DNA REPAIR	146	-0.45948	-2.09799	1.16948e-07	9.03485e-07	4.94539e-07	3399	tags=44%, list=23%, signal=34%	ENSG00000049167/ENSG00000125877/ENSG00000160948/ENSG00000115350/ENSG00000105928/ENSG00000005075/ENSG00000121851/ENSG00000138495/ENSG00000143774/ENSG00000204356/ENSG00000048392/ENSG00000137947/ENSG00000196313/ENSG00000148290/ENSG00000012061/ENSG00000128191/ENSG00000105258/ENSG00000168061/ENSG00000122643/ENSG00000102978/ENSG00000168002/ENSG00000100387/ENSG00000148308/ENSG00000165704/ENSG00000101868…	64	0.438356	PHYS.48vs1.NO	2.81887e-05	Group 3: Cellular Regulation and Proliferation	TRUE	1	0.3125
HYPOXIA	HYPOXIA	169	0.424037	2.00116	1.26488e-07	9.03485e-07	4.94539e-07	1699	tags=26%, list=12%, signal=23%	ENSG00000138764/ENSG00000115548/ENSG00000175197/ENSG00000111276/ENSG00000133639/ENSG00000146278/ENSG00000114796/ENSG00000109046/ENSG00000104419/ENSG00000165030/ENSG00000147872/ENSG00000119950/ENSG00000044574/ENSG00000146648/ENSG00000059804/ENSG00000163516/ENSG00000113739/ENSG00000169242/ENSG00000087074/ENSG00000111674/ENSG00000148926/ENSG00000112715/ENSG00000075426/ENSG00000181788/ENSG00000069667…	44	0.260355	PHYS.48vs1.NO	2.81887e-05	Group 5: Signal Regulation and Stress Response	TRUE	1	0.2
MYC TARGETS V2	MYC TARGETS V2	57	-0.581993	-2.25536	8.47445e-07	5.29653e-06	2.89916e-06	2171	tags=42%, list=15%, signal=36%	ENSG00000100029/ENSG00000136718/ENSG00000170515/ENSG00000114767/ENSG00000088205/ENSG00000140263/ENSG00000048162/ENSG00000112578/ENSG00000166197/ENSG00000167085/ENSG00000179958/ENSG00000158050/ENSG00000177192/ENSG00000101361/ENSG00000106305/ENSG00000053372/ENSG00000120158/ENSG00000142731/ENSG00000109084/ENSG00000104738/ENSG00000105447/ENSG00000076248/ENSG00000100297/ENSG00000132603	24	0.421053	PHYS.48vs1.NO	0.000165252	Group 3: Cellular Regulation and Proliferation	TRUE	1	0.3125
INTERFERON ALPHA RESPONSE	INTERFERON ALPHA RESPONSE	87	-0.428099	-1.7883	0.000288501	0.00160278	0.000877314	3293	tags=39%, list=22%, signal=31%	ENSG00000130589/ENSG00000068079/ENSG00000173193/ENSG00000064012/ENSG00000100911/ENSG00000019582/ENSG00000115267/ENSG00000100567/ENSG00000135899/ENSG00000162654/ENSG00000119917/ENSG00000002549/ENSG00000138642/ENSG00000177409/ENSG00000111912/ENSG00000133106/ENSG00000156587/ENSG00000240065/ENSG00000137965/ENSG00000136514/ENSG00000204264/ENSG00000137752/ENSG00000134326/ENSG00000138496/ENSG00000106785…	34	0.390805	PHYS.48vs1.NO	0.0500069	Group 2: Immune Response and Inflammation	FALSE	1	0
INTERFERON GAMMA RESPONSE	INTERFERON GAMMA RESPONSE	167	-0.337423	-1.56047	0.000835024	0.00417512	0.00228533	3319	tags=35%, list=22%, signal=27%	ENSG00000106100/ENSG00000000971/ENSG00000130589/ENSG00000068079/ENSG00000173193/ENSG00000064012/ENSG00000111335/ENSG00000164305/ENSG00000100911/ENSG00000170439/ENSG00000165806/ENSG00000019582/ENSG00000185745/ENSG00000115267/ENSG00000100567/ENSG00000135899/ENSG00000162654/ENSG00000221963/ENSG00000119917/ENSG00000196396/ENSG00000234745/ENSG00000002549/ENSG00000138642/ENSG00000116711/ENSG00000177409…	58	0.347305	PHYS.48vs1.NO	0.130264	Group 2: Immune Response and Inflammation	FALSE	1	0
HEME METABOLISM	HEME METABOLISM	162	0.333321	1.56347	0.000970203	0.00441001	0.0024139	3899	tags=40%, list=26%, signal=30%	ENSG00000006459/ENSG00000159023/ENSG00000130821/ENSG00000170385/ENSG00000119950/ENSG00000196517/ENSG00000068971/ENSG00000156273/ENSG00000003756/ENSG00000123240/ENSG00000159388/ENSG00000109572/ENSG00000144659/ENSG00000136451/ENSG00000073921/ENSG00000075413/ENSG00000026652/ENSG00000104765/ENSG00000070669/ENSG00000164010/ENSG00000122741/ENSG00000173598/ENSG00000108799/ENSG00000147454/ENSG00000138756…	65	0.401235	PHYS.48vs1.NO	0.137592	Group 1: Metabolism and Homeostasis	FALSE	1	0
UNFOLDED PROTEIN RESPONSE	UNFOLDED PROTEIN RESPONSE	112	0.373168	1.65202	0.00108407	0.00451694	0.00247243	1758	tags=31%, list=12%, signal=28%	ENSG00000051108/ENSG00000128590/ENSG00000167658/ENSG00000178607/ENSG00000184575/ENSG00000149428/ENSG00000172795/ENSG00000172071/ENSG00000138674/ENSG00000154832/ENSG00000044574/ENSG00000156976/ENSG00000166598/ENSG00000120742/ENSG00000113739/ENSG00000115902/ENSG00000128272/ENSG00000179218/ENSG00000112715/ENSG00000080802/ENSG00000102580/ENSG00000168209/ENSG00000070669/ENSG00000065911/ENSG00000100219…	35	0.3125	PHYS.48vs1.NO	0.140929	Group 6: Specialized Functions	FALSE	1	0.142857
ESTROGEN RESPONSE LATE	ESTROGEN RESPONSE LATE	167	-0.327675	-1.51538	0.0014779	0.00568425	0.00311138	3841	tags=40%, list=26%, signal=30%	ENSG00000170345/ENSG00000155850/ENSG00000156711/ENSG00000128016/ENSG00000113494/ENSG00000156299/ENSG00000125850/ENSG00000106484/ENSG00000164172/ENSG00000054277/ENSG00000108176/ENSG00000167757/ENSG00000079459/ENSG00000182054/ENSG00000163220/ENSG00000058085/ENSG00000107262/ENSG00000100867/ENSG00000087510/ENSG00000138175/ENSG00000129451/ENSG00000140284/ENSG00000054598/ENSG00000170965/ENSG00000148344…	66	0.39521	PHYS.48vs1.NO	0.177348	Group 4: Cellular Processes and Development	FALSE	1	0.125
UV RESPONSE UP	UV RESPONSE UP	138	-0.34251	-1.54158	0.00332702	0.0118822	0.00650394	1271	tags=21%, list=9%, signal=19%	ENSG00000096401/ENSG00000147955/ENSG00000163918/ENSG00000165916/ENSG00000178980/ENSG00000123505/ENSG00000132002/ENSG00000171428/ENSG00000126088/ENSG00000068001/ENSG00000042753/ENSG00000125740/ENSG00000104267/ENSG00000108179/ENSG00000137563/ENSG00000135966/ENSG00000105173/ENSG00000131979/ENSG00000173786/ENSG00000254087/ENSG00000081041/ENSG00000123358/ENSG00000148229/ENSG00000169684/ENSG00000188486…	29	0.210145	PHYS.48vs1.NO	0.370725	Group 5: Signal Regulation and Stress Response	FALSE	1	0.2
WNT BETA CATENIN SIGNALING	WNT BETA CATENIN SIGNALING	35	0.493072	1.72374	0.00504682	0.0168227	0.00920823	2776	tags=40%, list=19%, signal=33%	ENSG00000185920/ENSG00000184916/ENSG00000198719/ENSG00000004975/ENSG00000108840/ENSG00000165879/ENSG00000141510/ENSG00000196498/ENSG00000101384/ENSG00000133961/ENSG00000118971/ENSG00000163517/ENSG00000148400/ENSG00000108773	14	0.4	PHYS.48vs1.NO	0.524869	Group 4: Cellular Processes and Development	FALSE	1	0.125
CHOLESTEROL HOMEOSTASIS	CHOLESTEROL HOMEOSTASIS	66	0.396484	1.59375	0.00679508	0.0212346	0.0116232	3259	tags=44%, list=22%, signal=34%	ENSG00000146278/ENSG00000165030/ENSG00000204842/ENSG00000188313/ENSG00000099194/ENSG00000167508/ENSG00000137449/ENSG00000163344/ENSG00000113161/ENSG00000185813/ENSG00000110921/ENSG00000116285/ENSG00000170017/ENSG00000164211/ENSG00000101255/ENSG00000131069/ENSG00000107331/ENSG00000101384/ENSG00000160285/ENSG00000132196/ENSG00000169710/ENSG00000110721/ENSG00000109107/ENSG00000164938/ENSG00000172893…	29	0.439394	PHYS.48vs1.NO	0.66252	Group 1: Metabolism and Homeostasis	FALSE	1	0
MTORC1 SIGNALING	MTORC1 SIGNALING	195	0.29081	1.39508	0.00775449	0.0228073	0.012484	2347	tags=26%, list=16%, signal=22%	ENSG00000175197/ENSG00000129521/ENSG00000176046/ENSG00000165030/ENSG00000138768/ENSG00000099194/ENSG00000044574/ENSG00000186480/ENSG00000166598/ENSG00000059804/ENSG00000140105/ENSG00000159388/ENSG00000120742/ENSG00000115902/ENSG00000179218/ENSG00000087074/ENSG00000082701/ENSG00000149925/ENSG00000278540/ENSG00000113161/ENSG00000168209/ENSG00000159399/ENSG00000135269/ENSG00000161011/ENSG00000122884…	51	0.261538	PHYS.48vs1.NO	0.711589	Group 3: Cellular Regulation and Proliferation	FALSE	1	0.3125
HEDGEHOG SIGNALING	HEDGEHOG SIGNALING	26	0.521837	1.68998	0.00898372	0.0249548	0.0136595	4518	tags=62%, list=31%, signal=43%	ENSG00000185920/ENSG00000112715/ENSG00000145715/ENSG00000196781/ENSG00000092964/ENSG00000111087/ENSG00000147852/ENSG00000198728/ENSG00000205336/ENSG00000105810/ENSG00000075275/ENSG00000196712/ENSG00000100345/ENSG00000157557/ENSG00000079482/ENSG00000164683	16	0.615385	PHYS.48vs1.NO	0.778589	Group 6: Specialized Functions	FALSE	1	0.142857
MYOGENESIS	MYOGENESIS	136	0.315904	1.44931	0.00950773	0.0250203	0.0136953	2522	tags=26%, list=17%, signal=22%	ENSG00000134324/ENSG00000099194/ENSG00000130821/ENSG00000140945/ENSG00000156976/ENSG00000113739/ENSG00000168398/ENSG00000108840/ENSG00000068305/ENSG00000104936/ENSG00000166833/ENSG00000197694/ENSG00000132470/ENSG00000119938/ENSG00000140859/ENSG00000134107/ENSG00000106992/ENSG00000006652/ENSG00000178188/ENSG00000071553/ENSG00000197321/ENSG00000103197/ENSG00000099204/ENSG00000196218/ENSG00000035664…	35	0.257353	PHYS.48vs1.NO	0.780634	Group 4: Cellular Processes and Development	FALSE	1	0.125
NOTCH SIGNALING	NOTCH SIGNALING	30	0.462605	1.55914	0.0176642	0.0420577	0.0230211	3070	tags=37%, list=21%, signal=29%	ENSG00000114315/ENSG00000198719/ENSG00000106003/ENSG00000110042/ENSG00000072803/ENSG00000091073/ENSG00000164105/ENSG00000101384/ENSG00000148400/ENSG00000108773/ENSG00000137486	11	0.366667	PHYS.48vs1.NO	1.3122	Group 3: Cellular Regulation and Proliferation	FALSE	1	0.3125
SPERMATOGENESIS	SPERMATOGENESIS	69	-0.374145	-1.49884	0.0176247	0.0420577	0.0230211	2329	tags=32%, list=16%, signal=27%	ENSG00000078043/ENSG00000166086/ENSG00000078668/ENSG00000128683/ENSG00000144061/ENSG00000143450/ENSG00000142945/ENSG00000106829/ENSG00000100206/ENSG00000106462/ENSG00000117650/ENSG00000170312/ENSG00000163918/ENSG00000112742/ENSG00000211460/ENSG00000121152/ENSG00000100526/ENSG00000163923/ENSG00000163781/ENSG00000122644/ENSG00000006634/ENSG00000164070	22	0.318841	PHYS.48vs1.NO	1.3122	Group 4: Cellular Processes and Development	FALSE	1	0.125
COAGULATION	COAGULATION	93	-0.340078	-1.43809	0.0231569	0.0526292	0.0288076	3312	tags=26%, list=22%, signal=20%	ENSG00000000971/ENSG00000104368/ENSG00000166033/ENSG00000129455/ENSG00000102265/ENSG00000106366/ENSG00000256043/ENSG00000162517/ENSG00000157227/ENSG00000117525/ENSG00000149260/ENSG00000137673/ENSG00000100985/ENSG00000166147/ENSG00000148180/ENSG00000105825/ENSG00000071127/ENSG00000100600/ENSG00000137801/ENSG00000183155/ENSG00000197632/ENSG00000113140/ENSG00000139318/ENSG00000178726	24	0.258065	PHYS.48vs1.NO	1.64203	Group 6: Specialized Functions	FALSE	1	0.142857
ALLOGRAFT REJECTION	ALLOGRAFT REJECTION	117	-0.314454	-1.3868	0.0250257	0.0544037	0.0297789	2076	tags=23%, list=14%, signal=20%	ENSG00000114686/ENSG00000102034/ENSG00000154096/ENSG00000100985/ENSG00000027697/ENSG00000158473/ENSG00000196735/ENSG00000132507/ENSG00000104814/ENSG00000042493/ENSG00000206503/ENSG00000158092/ENSG00000181104/ENSG00000147889/ENSG00000128342/ENSG00000164342/ENSG00000069399/ENSG00000239672/ENSG00000115415/ENSG00000026103/ENSG00000012048/ENSG00000254087/ENSG00000143753/ENSG00000177889/ENSG00000124882…	27	0.230769	PHYS.48vs1.NO	1.6974	Group 2: Immune Response and Inflammation	FALSE	1	0
TNFA SIGNALING VIA NFKB	TNFA SIGNALING VIA NFKB	188	-0.272182	-1.27917	0.0486653	0.101386	0.0554956	1771	tags=21%, list=12%, signal=18%	ENSG00000155090/ENSG00000166401/ENSG00000122877/ENSG00000113070/ENSG00000169508/ENSG00000154640/ENSG00000163739/ENSG00000124875/ENSG00000120129/ENSG00000184588/ENSG00000107968/ENSG00000158050/ENSG00000179094/ENSG00000128342/ENSG00000102804/ENSG00000175592/ENSG00000160888/ENSG00000069399/ENSG00000125740/ENSG00000112149/ENSG00000115738/ENSG00000011422/ENSG00000124145/ENSG00000131979/ENSG00000120738…	39	0.207447	PHYS.48vs1.NO	3.16325	Group 2: Immune Response and Inflammation	FALSE	1	0
FATTY ACID METABOLISM	FATTY ACID METABOLISM	136	-0.283803	-1.27892	0.0533088	0.106618	0.0583591	4526	tags=42%, list=31%, signal=29%	ENSG00000101473/ENSG00000113790/ENSG00000100412/ENSG00000124370/ENSG00000188690/ENSG00000119471/ENSG00000122971/ENSG00000080824/ENSG00000160124/ENSG00000112299/ENSG00000091483/ENSG00000166228/ENSG00000167315/ENSG00000198130/ENSG00000117592/ENSG00000146701/ENSG00000115159/ENSG00000135821/ENSG00000204370/ENSG00000119689/ENSG00000168291/ENSG00000143252/ENSG00000072506/ENSG00000198189/ENSG00000073578…	57	0.419118	PHYS.48vs1.NO	3.32647	Group 1: Metabolism and Homeostasis	FALSE	1	0
MITOTIC SPINDLE	MITOTIC SPINDLE	196	-0.263288	-1.24476	0.0665468	0.127975	0.0700492	2354	tags=24%, list=16%, signal=21%	ENSG00000092820/ENSG00000117724/ENSG00000168061/ENSG00000198901/ENSG00000088325/ENSG00000138182/ENSG00000113810/ENSG00000079819/ENSG00000149503/ENSG00000111859/ENSG00000011426/ENSG00000108953/ENSG00000112877/ENSG00000148180/ENSG00000142945/ENSG00000179604/ENSG00000128159/ENSG00000070831/ENSG00000173327/ENSG00000158092/ENSG00000134982/ENSG00000114346/ENSG00000131747/ENSG00000137807/ENSG00000117650…	48	0.244898	PHYS.48vs1.NO	3.99281	Group 3: Cellular Regulation and Proliferation	FALSE	1	0.3125
P53 PATHWAY	P53 PATHWAY	193	-0.245274	-1.16143	0.140071	0.254525	0.139319	2330	tags=21%, list=16%, signal=18%	ENSG00000163235/ENSG00000080546/ENSG00000136159/ENSG00000090061/ENSG00000172667/ENSG00000197747/ENSG00000249859/ENSG00000149418/ENSG00000103540/ENSG00000137752/ENSG00000113070/ENSG00000117479/ENSG00000134574/ENSG00000177551/ENSG00000149547/ENSG00000181104/ENSG00000110651/ENSG00000147889/ENSG00000108384/ENSG00000118640/ENSG00000181467/ENSG00000246705/ENSG00000128342/ENSG00000102804/ENSG00000186834…	41	0.212435	PHYS.48vs1.NO	7.94118	Group 3: Cellular Regulation and Proliferation	FALSE	1	0.3125
UV RESPONSE DN	UV RESPONSE DN	142	0.251223	1.15132	0.142534	0.254525	0.139319	4512	tags=41%, list=31%, signal=29%	ENSG00000111276/ENSG00000070778/ENSG00000198718/ENSG00000112941/ENSG00000124788/ENSG00000182979/ENSG00000186480/ENSG00000075711/ENSG00000137764/ENSG00000143776/ENSG00000134107/ENSG00000147852/ENSG00000121067/ENSG00000160293/ENSG00000164190/ENSG00000074416/ENSG00000197555/ENSG00000075142/ENSG00000117461/ENSG00000112062/ENSG00000121989/ENSG00000171608/ENSG00000164252/ENSG00000171132/ENSG00000108175…	58	0.408451	PHYS.48vs1.NO	7.94118	Group 5: Signal Regulation and Stress Response	FALSE	1	0.2
PEROXISOME	PEROXISOME	87	-0.288626	-1.20568	0.152542	0.256758	0.140541	2641	tags=28%, list=18%, signal=23%	ENSG00000198189/ENSG00000140284/ENSG00000012061/ENSG00000214253/ENSG00000116171/ENSG00000143149/ENSG00000213965/ENSG00000119541/ENSG00000165092/ENSG00000162928/ENSG00000182985/ENSG00000142655/ENSG00000164751/ENSG00000142168/ENSG00000163161/ENSG00000131747/ENSG00000066583/ENSG00000119185/ENSG00000171793/ENSG00000100372/ENSG00000125454/ENSG00000095002/ENSG00000157593/ENSG00000128245	24	0.275862	PHYS.48vs1.NO	8.01083	Group 6: Specialized Functions	FALSE	1	0.142857
IL6 JAK STAT3 SIGNALING	IL6 JAK STAT3 SIGNALING	64	-0.304706	-1.19828	0.16946	0.256758	0.140541	2038	tags=17%, list=14%, signal=15%	ENSG00000027697/ENSG00000111321/ENSG00000163739/ENSG00000107968/ENSG00000115415/ENSG00000026103/ENSG00000172936/ENSG00000067182/ENSG00000163734/ENSG00000177885/ENSG00000146072	11	0.171875	PHYS.48vs1.NO	8.01083	Group 2: Immune Response and Inflammation	FALSE	1	0
PI3K AKT MTOR SIGNALING	PI3K AKT MTOR SIGNALING	93	0.277487	1.18791	0.164179	0.256758	0.140541	1518	tags=19%, list=10%, signal=17%	ENSG00000175197/ENSG00000111276/ENSG00000099875/ENSG00000146648/ENSG00000127191/ENSG00000108861/ENSG00000166598/ENSG00000115020/ENSG00000179218/ENSG00000082701/ENSG00000278540/ENSG00000123104/ENSG00000161011/ENSG00000130159/ENSG00000175387/ENSG00000101255/ENSG00000181929/ENSG00000103197	18	0.193548	PHYS.48vs1.NO	8.01083	Group 3: Cellular Regulation and Proliferation	FALSE	1	0.3125
KRAS SIGNALING DN	KRAS SIGNALING DN	104	0.269421	1.17881	0.154684	0.256758	0.140541	3071	tags=26%, list=21%, signal=21%	ENSG00000148200/ENSG00000183475/ENSG00000106003/ENSG00000138101/ENSG00000159388/ENSG00000145934/ENSG00000170412/ENSG00000167548/ENSG00000062370/ENSG00000205076/ENSG00000125648/ENSG00000151090/ENSG00000042832/ENSG00000196218/ENSG00000173898/ENSG00000198626/ENSG00000107864/ENSG00000143126/ENSG00000068078/ENSG00000127415/ENSG00000127364/ENSG00000185652/ENSG00000004766/ENSG00000170477/ENSG00000168621…	27	0.259615	PHYS.48vs1.NO	8.01083	Group 3: Cellular Regulation and Proliferation	FALSE	1	0.3125
APOPTOSIS	APOPTOSIS	146	-0.254264	-1.16097	0.16934	0.256758	0.140541	2038	tags=18%, list=14%, signal=16%	ENSG00000027697/ENSG00000167779/ENSG00000160789/ENSG00000137752/ENSG00000111859/ENSG00000164104/ENSG00000148180/ENSG00000160049/ENSG00000154640/ENSG00000142168/ENSG00000144136/ENSG00000181104/ENSG00000131747/ENSG00000170430/ENSG00000138794/ENSG00000171552/ENSG00000026103/ENSG00000168036/ENSG00000012048/ENSG00000131979/ENSG00000134531/ENSG00000116717/ENSG00000124882/ENSG00000179388/ENSG00000123374…	26	0.178082	PHYS.48vs1.NO	8.01083	Group 5: Signal Regulation and Stress Response	FALSE	1	0.2
ANDROGEN RESPONSE	ANDROGEN RESPONSE	91	0.263461	1.12149	0.222944	0.327858	0.179459	2539	tags=21%, list=17%, signal=17%	ENSG00000070778/ENSG00000062725/ENSG00000104419/ENSG00000099194/ENSG00000128590/ENSG00000134294/ENSG00000186480/ENSG00000205189/ENSG00000113161/ENSG00000198648/ENSG00000123983/ENSG00000150961/ENSG00000013375/ENSG00000125257/ENSG00000074695/ENSG00000108175/ENSG00000109452/ENSG00000149485/ENSG00000105810	19	0.208791	PHYS.48vs1.NO	10.2292	Group 3: Cellular Regulation and Proliferation	FALSE	1	0.3125
ANGIOGENESIS	ANGIOGENESIS	27	-0.365638	-1.18171	0.23622	0.337458	0.184714	1520	tags=37%, list=10%, signal=33%	ENSG00000102265/ENSG00000204262/ENSG00000168542/ENSG00000124875/ENSG00000133110/ENSG00000163956/ENSG00000038427/ENSG00000163430/ENSG00000146072/ENSG00000178726	10	0.37037	PHYS.48vs1.NO	10.5287	Group 4: Cellular Processes and Development	FALSE	1	0.125
XENOBIOTIC METABOLISM	XENOBIOTIC METABOLISM	144	-0.240874	-1.09831	0.257143	0.357143	0.195489	4373	tags=36%, list=30%, signal=26%	ENSG00000111275/ENSG00000092969/ENSG00000077942/ENSG00000115594/ENSG00000142627/ENSG00000134262/ENSG00000205220/ENSG00000198682/ENSG00000131669/ENSG00000050820/ENSG00000112299/ENSG00000100714/ENSG00000133027/ENSG00000111885/ENSG00000108852/ENSG00000197019/ENSG00000101856/ENSG00000110958/ENSG00000148834/ENSG00000103876/ENSG00000106853/ENSG00000100417/ENSG00000100612/ENSG00000244005/ENSG00000106366…	52	0.361111	PHYS.48vs1.NO	11.1429	Group 1: Metabolism and Homeostasis	FALSE	1	0
COMPLEMENT	COMPLEMENT	152	-0.231624	-1.05632	0.319266	0.431441	0.236157	3363	tags=30%, list=23%, signal=24%	ENSG00000065135/ENSG00000000971/ENSG00000104368/ENSG00000110047/ENSG00000164305/ENSG00000163220/ENSG00000035862/ENSG00000134871/ENSG00000102265/ENSG00000165806/ENSG00000003400/ENSG00000106366/ENSG00000135047/ENSG00000111252/ENSG00000256043/ENSG00000002549/ENSG00000116711/ENSG00000156256/ENSG00000157227/ENSG00000117525/ENSG00000240065/ENSG00000149923/ENSG00000137752/ENSG00000198668/ENSG00000135678…	46	0.302632	PHYS.48vs1.NO	13.4609	Group 2: Immune Response and Inflammation	FALSE	1	0
APICAL SURFACE	APICAL SURFACE	33	-0.313074	-1.06948	0.357834	0.469306	0.256883	3241	tags=33%, list=22%, signal=26%	ENSG00000101955/ENSG00000112297/ENSG00000112139/ENSG00000154096/ENSG00000086062/ENSG00000124466/ENSG00000169129/ENSG00000137845/ENSG00000011422/ENSG00000012048/ENSG00000254087	11	0.333333	PHYS.48vs1.NO	14.6423	Group 3: Cellular Regulation and Proliferation	FALSE	1	0.3125
IL2 STAT5 SIGNALING	IL2 STAT5 SIGNALING	151	-0.226067	-1.03139	0.369763	0.469306	0.256883	2277	tags=20%, list=15%, signal=17%	ENSG00000083457/ENSG00000150456/ENSG00000198478/ENSG00000143369/ENSG00000027697/ENSG00000125384/ENSG00000107130/ENSG00000042493/ENSG00000197594/ENSG00000115758/ENSG00000171488/ENSG00000110651/ENSG00000187678/ENSG00000107968/ENSG00000177192/ENSG00000128342/ENSG00000122644/ENSG00000144802/ENSG00000104267/ENSG00000112149/ENSG00000198959/ENSG00000171552/ENSG00000105173/ENSG00000134531/ENSG00000120833…	30	0.198675	PHYS.48vs1.NO	14.6423	Group 2: Immune Response and Inflammation	FALSE	1	0
KRAS SIGNALING UP	KRAS SIGNALING UP	147	-0.225609	-1.03111	0.375445	0.469306	0.256883	2092	tags=18%, list=14%, signal=15%	ENSG00000173334/ENSG00000100985/ENSG00000204264/ENSG00000104814/ENSG00000108960/ENSG00000106537/ENSG00000144063/ENSG00000113070/ENSG00000100558/ENSG00000127920/ENSG00000057657/ENSG00000131620/ENSG00000163736/ENSG00000136709/ENSG00000128342/ENSG00000173933/ENSG00000172331/ENSG00000136167/ENSG00000104267/ENSG00000115738/ENSG00000011422/ENSG00000151876/ENSG00000134531/ENSG00000139318/ENSG00000124882…	26	0.176871	PHYS.48vs1.NO	14.6423	Group 3: Cellular Regulation and Proliferation	FALSE	1	0.3125
TGF BETA SIGNALING	TGF BETA SIGNALING	52	-0.266479	-1.00682	0.432638	0.527607	0.288795	2747	tags=29%, list=19%, signal=24%	ENSG00000136807/ENSG00000106366/ENSG00000116478/ENSG00000171223/ENSG00000018408/ENSG00000172531/ENSG00000155090/ENSG00000144136/ENSG00000134982/ENSG00000170365/ENSG00000115738/ENSG00000168036/ENSG00000137801/ENSG00000125968/ENSG00000117318	15	0.288462	PHYS.48vs1.NO	16.4613	Group 4: Cellular Processes and Development	FALSE	1	0.125
PROTEIN SECRETION	PROTEIN SECRETION	92	0.231901	0.990855	0.477516	0.568471	0.311163	1813	tags=15%, list=12%, signal=13%	ENSG00000138768/ENSG00000138674/ENSG00000146648/ENSG00000109572/ENSG00000066777/ENSG00000079950/ENSG00000117533/ENSG00000144674/ENSG00000105829/ENSG00000163399/ENSG00000176171/ENSG00000125991/ENSG00000170348/ENSG00000150961	14	0.152174	PHYS.48vs1.NO	17.7363	Group 6: Specialized Functions	FALSE	1	0.142857
ADIPOGENESIS	ADIPOGENESIS	182	0.193999	0.923993	0.695749	0.790624	0.432763	2156	tags=18%, list=15%, signal=15%	ENSG00000138764/ENSG00000147872/ENSG00000128590/ENSG00000141232/ENSG00000113916/ENSG00000173153/ENSG00000173511/ENSG00000149925/ENSG00000148343/ENSG00000131473/ENSG00000150593/ENSG00000011566/ENSG00000170525/ENSG00000163931/ENSG00000074416/ENSG00000114480/ENSG00000079435/ENSG00000073060/ENSG00000138073/ENSG00000111684/ENSG00000137992/ENSG00000138413/ENSG00000076108/ENSG00000130717/ENSG00000069849…	32	0.175824	PHYS.48vs1.NO	24.6675	Group 1: Metabolism and Homeostasis	FALSE	1	0
INFLAMMATORY RESPONSE	INFLAMMATORY RESPONSE	137	-0.201267	-0.908924	0.68306	0.790624	0.432763	3027	tags=23%, list=21%, signal=19%	ENSG00000168685/ENSG00000122641/ENSG00000102265/ENSG00000187764/ENSG00000078401/ENSG00000136868/ENSG00000160013/ENSG00000060558/ENSG00000106366/ENSG00000157227/ENSG00000117525/ENSG00000125384/ENSG00000136514/ENSG00000136867/ENSG00000113070/ENSG00000169508/ENSG00000019169/ENSG00000124875/ENSG00000198121/ENSG00000184588/ENSG00000169851/ENSG00000128342/ENSG00000177105/ENSG00000132155/ENSG00000164342…	32	0.233577	PHYS.48vs1.NO	24.6675	Group 2: Immune Response and Inflammation	FALSE	1	0
BILE ACID METABOLISM	BILE ACID METABOLISM	76	0.204016	0.841818	0.796499	0.884999	0.48442	2496	tags=20%, list=17%, signal=16%	ENSG00000069869/ENSG00000124788/ENSG00000123240/ENSG00000124587/ENSG00000141458/ENSG00000108733/ENSG00000101986/ENSG00000079435/ENSG00000107331/ENSG00000138413/ENSG00000042445/ENSG00000151726/ENSG00000149485/ENSG00000197448/ENSG00000186350	15	0.197368	PHYS.48vs1.NO	27.612	Group 1: Metabolism and Homeostasis	FALSE	1	0
ESTROGEN RESPONSE EARLY	ESTROGEN RESPONSE EARLY	170	-0.183915	-0.857967	0.830961	0.903218	0.494393	3010	tags=24%, list=20%, signal=19%	ENSG00000107262/ENSG00000173156/ENSG00000100867/ENSG00000148154/ENSG00000087510/ENSG00000138175/ENSG00000129451/ENSG00000165272/ENSG00000185697/ENSG00000140284/ENSG00000054598/ENSG00000157600/ENSG00000148344/ENSG00000164292/ENSG00000196372/ENSG00000109062/ENSG00000111666/ENSG00000086062/ENSG00000141753/ENSG00000155090/ENSG00000159166/ENSG00000165169/ENSG00000155380/ENSG00000117479/ENSG00000182704…	41	0.241176	PHYS.48vs1.NO	28.1804	Group 4: Cellular Processes and Development	FALSE	1	0.125
GLYCOLYSIS	GLYCOLYSIS	172	0.176113	0.833215	0.869074	0.924547	0.506068	2766	tags=21%, list=19%, signal=17%	ENSG00000129521/ENSG00000119950/ENSG00000044574/ENSG00000146648/ENSG00000198380/ENSG00000163516/ENSG00000113739/ENSG00000125826/ENSG00000111674/ENSG00000112715/ENSG00000149925/ENSG00000168209/ENSG00000159399/ENSG00000122884/ENSG00000188994/ENSG00000117407/ENSG00000147852/ENSG00000144591/ENSG00000173540/ENSG00000185950/ENSG00000100290/ENSG00000164105/ENSG00000138413/ENSG00000115677/ENSG00000162512…	36	0.209302	PHYS.48vs1.NO	28.8459	Group 6: Specialized Functions	FALSE	1	0.142857
APICAL JUNCTION	APICAL JUNCTION	161	0.174368	0.81638	0.901566	0.939131	0.514051	2739	tags=19%, list=19%, signal=15%	ENSG00000106404/ENSG00000165458/ENSG00000146648/ENSG00000186480/ENSG00000132964/ENSG00000126562/ENSG00000075711/ENSG00000164171/ENSG00000167508/ENSG00000106299/ENSG00000132470/ENSG00000103496/ENSG00000145715/ENSG00000165699/ENSG00000104899/ENSG00000175866/ENSG00000008710/ENSG00000160293/ENSG00000117461/ENSG00000112062/ENSG00000082074/ENSG00000044115/ENSG00000148484/ENSG00000162512/ENSG00000141738…	30	0.186335	PHYS.48vs1.NO	29.3009	Group 3: Cellular Regulation and Proliferation	FALSE	1	0.3125
REACTIVE OXYGEN SPECIES PATHWAY	REACTIVE OXYGEN SPECIES PATHWAY	45	-0.174235	-0.6399	0.979323	0.988417	0.541028	4098	tags=31%, list=28%, signal=23%	ENSG00000271303/ENSG00000008394/ENSG00000158864/ENSG00000175806/ENSG00000117592/ENSG00000065518/ENSG00000182511/ENSG00000134248/ENSG00000171223/ENSG00000136810/ENSG00000142168/ENSG00000177556/ENSG00000184983/ENSG00000103415	14	0.311111	PHYS.48vs1.NO	30.8386	Group 5: Signal Regulation and Stress Response	FALSE	1	0.2
PANCREAS BETA CELLS	PANCREAS BETA CELLS	18	-0.18211	-0.527757	0.988417	0.988417	0.541028	4634	tags=50%, list=31%, signal=34%	ENSG00000175426/ENSG00000114902/ENSG00000135363/ENSG00000111424/ENSG00000150907/ENSG00000157005/ENSG00000143742/ENSG00000140319/ENSG00000109911	9	0.5	PHYS.48vs1.NO	30.8386	Group 3: Cellular Regulation and Proliferation	FALSE	1	0.3125
E2F TARGETS	E2F TARGETS	199	-0.741322	-3.40714	1e-10	1.25e-09	5e-10	2201	tags=68%, list=15%, signal=59%	ENSG00000167005/ENSG00000108106/ENSG00000166851/ENSG00000103540/ENSG00000134001/ENSG00000071243/ENSG00000170515/ENSG00000213347/ENSG00000082898/ENSG00000124207/ENSG00000091651/ENSG00000196419/ENSG00000139618/ENSG00000122966/ENSG00000136527/ENSG00000161800/ENSG00000134690/ENSG00000176974/ENSG00000166197/ENSG00000115350/ENSG00000164754/ENSG00000138668/ENSG00000155561/ENSG00000074266/ENSG00000104320…	135	0.678392	PHYS.48vs0.NO	2.85e-08	Group 3: Cellular Regulation and Proliferation	TRUE	1	0.375
G2M CHECKPOINT	G2M CHECKPOINT	197	-0.644322	-2.94677	1e-10	1.25e-09	5e-10	1994	tags=50%, list=14%, signal=44%	ENSG00000169679/ENSG00000109685/ENSG00000080986/ENSG00000082898/ENSG00000091651/ENSG00000108468/ENSG00000138182/ENSG00000139618/ENSG00000051341/ENSG00000136527/ENSG00000161800/ENSG00000166197/ENSG00000167088/ENSG00000164754/ENSG00000138668/ENSG00000148773/ENSG00000116560/ENSG00000131165/ENSG00000100644/ENSG00000106462/ENSG00000149503/ENSG00000115758/ENSG00000112242/ENSG00000115053/ENSG00000112742…	99	0.502538	PHYS.48vs0.NO	2.85e-08	Group 3: Cellular Regulation and Proliferation	TRUE	1	0.375
MYC TARGETS V1	MYC TARGETS V1	199	-0.59019	-2.71253	1e-10	1.25e-09	5e-10	3027	tags=53%, list=21%, signal=43%	ENSG00000135486/ENSG00000122566/ENSG00000041357/ENSG00000214026/ENSG00000143727/ENSG00000205937/ENSG00000048162/ENSG00000135446/ENSG00000145912/ENSG00000131876/ENSG00000169564/ENSG00000106682/ENSG00000013275/ENSG00000179091/ENSG00000111906/ENSG00000124795/ENSG00000165732/ENSG00000114767/ENSG00000142864/ENSG00000213585/ENSG00000130332/ENSG00000183207/ENSG00000075914/ENSG00000129084/ENSG00000099995…	106	0.532663	PHYS.48vs0.NO	2.85e-08	Group 3: Cellular Regulation and Proliferation	TRUE	1	0.375
OXIDATIVE PHOSPHORYLATION	OXIDATIVE PHOSPHORYLATION	193	-0.569726	-2.60285	1e-10	1.25e-09	5e-10	4169	tags=65%, list=28%, signal=47%	ENSG00000167792/ENSG00000139180/ENSG00000164919/ENSG00000175110/ENSG00000148290/ENSG00000140374/ENSG00000178741/ENSG00000110090/ENSG00000213619/ENSG00000090266/ENSG00000062485/ENSG00000145494/ENSG00000111716/ENSG00000167315/ENSG00000165629/ENSG00000165806/ENSG00000154723/ENSG00000127184/ENSG00000116688/ENSG00000119421/ENSG00000166347/ENSG00000150768/ENSG00000152234/ENSG00000072778/ENSG00000113732…	125	0.647668	PHYS.48vs0.NO	2.85e-08	Group 6: Specialized Functions	TRUE	1	0.285714
EPITHELIAL MESENCHYMAL TRANSITION	EPITHELIAL MESENCHYMAL TRANSITION	188	-0.475708	-2.16446	2.53126e-10	2.53126e-09	1.0125e-09	3708	tags=46%, list=25%, signal=35%	ENSG00000154175/ENSG00000149257/ENSG00000166825/ENSG00000138829/ENSG00000157227/ENSG00000164176/ENSG00000196569/ENSG00000008517/ENSG00000170624/ENSG00000114251/ENSG00000182985/ENSG00000143369/ENSG00000141753/ENSG00000152377/ENSG00000130635/ENSG00000073712/ENSG00000006327/ENSG00000138448/ENSG00000153071/ENSG00000117385/ENSG00000176697/ENSG00000172061/ENSG00000187498/ENSG00000164692/ENSG00000166741…	86	0.457447	PHYS.48vs0.NO	5.77128e-08	Group 4: Cellular Processes and Development	TRUE	1	0.25
DNA REPAIR	DNA REPAIR	146	-0.476843	-2.08361	2.3179e-08	1.93158e-07	7.72633e-08	2467	tags=36%, list=17%, signal=31%	ENSG00000137947/ENSG00000140307/ENSG00000101158/ENSG00000099817/ENSG00000147853/ENSG00000102978/ENSG00000094914/ENSG00000163161/ENSG00000117748/ENSG00000138495/ENSG00000167005/ENSG00000148308/ENSG00000111358/ENSG00000012061/ENSG00000134326/ENSG00000105258/ENSG00000168002/ENSG00000147669/ENSG00000174446/ENSG00000134574/ENSG00000115350/ENSG00000105928/ENSG00000139722/ENSG00000272047/ENSG00000165704…	53	0.363014	PHYS.48vs0.NO	4.40401e-06	Group 3: Cellular Regulation and Proliferation	TRUE	1	0.375
MYC TARGETS V2	MYC TARGETS V2	57	-0.613075	-2.32114	1.22615e-07	8.75821e-07	3.50328e-07	2862	tags=53%, list=19%, signal=43%	ENSG00000142733/ENSG00000048162/ENSG00000135446/ENSG00000100029/ENSG00000148840/ENSG00000114767/ENSG00000166851/ENSG00000122565/ENSG00000112578/ENSG00000088205/ENSG00000170515/ENSG00000115541/ENSG00000001497/ENSG00000120158/ENSG00000070814/ENSG00000166197/ENSG00000179958/ENSG00000167085/ENSG00000053372/ENSG00000101361/ENSG00000140263/ENSG00000158050/ENSG00000109084/ENSG00000142731/ENSG00000132603…	30	0.526316	PHYS.48vs0.NO	1.99687e-05	Group 3: Cellular Regulation and Proliferation	TRUE	1	0.375
FATTY ACID METABOLISM	FATTY ACID METABOLISM	136	-0.451232	-1.95227	9.35261e-07	5.1959e-06	2.07836e-06	3289	tags=45%, list=22%, signal=35%	ENSG00000072778/ENSG00000147383/ENSG00000072506/ENSG00000067829/ENSG00000163541/ENSG00000080824/ENSG00000111897/ENSG00000188690/ENSG00000168291/ENSG00000189221/ENSG00000135821/ENSG00000083123/ENSG00000198189/ENSG00000092010/ENSG00000160124/ENSG00000131828/ENSG00000100097/ENSG00000065057/ENSG00000109576/ENSG00000127884/ENSG00000197142/ENSG00000198721/ENSG00000117592/ENSG00000158473/ENSG00000151790…	61	0.448529	PHYS.48vs0.NO	0.000118466	Group 1: Metabolism and Homeostasis	TRUE	1	0.166667
HYPOXIA	HYPOXIA	169	0.4029	1.87378	8.58057e-07	5.1959e-06	2.07836e-06	2255	tags=28%, list=15%, signal=24%	ENSG00000138764/ENSG00000115548/ENSG00000133639/ENSG00000175197/ENSG00000111276/ENSG00000109046/ENSG00000165030/ENSG00000114796/ENSG00000146278/ENSG00000044574/ENSG00000147872/ENSG00000119950/ENSG00000148926/ENSG00000113739/ENSG00000104419/ENSG00000163516/ENSG00000169242/ENSG00000087074/ENSG00000181788/ENSG00000147852/ENSG00000059804/ENSG00000188994/ENSG00000111674/ENSG00000069667/ENSG00000168209…	47	0.278107	PHYS.48vs0.NO	0.000118466	Group 5: Signal Regulation and Stress Response	TRUE	1	0.2
ESTROGEN RESPONSE LATE	ESTROGEN RESPONSE LATE	167	-0.411496	-1.83583	3.32552e-06	1.66276e-05	6.65104e-06	3042	tags=37%, list=21%, signal=29%	ENSG00000129451/ENSG00000182054/ENSG00000113494/ENSG00000110092/ENSG00000108176/ENSG00000213853/ENSG00000104522/ENSG00000170965/ENSG00000138175/ENSG00000090013/ENSG00000109062/ENSG00000163220/ENSG00000086300/ENSG00000155380/ENSG00000106484/ENSG00000140284/ENSG00000128016/ENSG00000079459/ENSG00000111666/ENSG00000156299/ENSG00000126215/ENSG00000117308/ENSG00000105379/ENSG00000069482/ENSG00000096060…	61	0.365269	PHYS.48vs0.NO	0.000379109	Group 4: Cellular Processes and Development	TRUE	1	0.25
INTERFERON GAMMA RESPONSE	INTERFERON GAMMA RESPONSE	167	-0.401064	-1.78929	9.37985e-06	4.26357e-05	1.70543e-05	4006	tags=47%, list=27%, signal=34%	ENSG00000142089/ENSG00000119917/ENSG00000121858/ENSG00000196126/ENSG00000170439/ENSG00000164136/ENSG00000115267/ENSG00000132109/ENSG00000077238/ENSG00000168899/ENSG00000140853/ENSG00000136816/ENSG00000165806/ENSG00000134470/ENSG00000130589/ENSG00000066583/ENSG00000234745/ENSG00000123609/ENSG00000206503/ENSG00000100385/ENSG00000055332/ENSG00000197329/ENSG00000115525/ENSG00000137275/ENSG00000138600…	78	0.467066	PHYS.48vs0.NO	0.000972094	Group 2: Immune Response and Inflammation	TRUE	1	0.25
MITOTIC SPINDLE	MITOTIC SPINDLE	196	-0.37482	-1.71245	1.83238e-05	7.6349e-05	3.05396e-05	2059	tags=28%, list=14%, signal=24%	ENSG00000090924/ENSG00000169679/ENSG00000156299/ENSG00000084731/ENSG00000173327/ENSG00000080986/ENSG00000130402/ENSG00000089159/ENSG00000138182/ENSG00000139618/ENSG00000112877/ENSG00000161800/ENSG00000100242/ENSG00000079819/ENSG00000275835/ENSG00000148180/ENSG00000149503/ENSG00000075618/ENSG00000070831/ENSG00000141556/ENSG00000111859/ENSG00000140854/ENSG00000108953/ENSG00000112742/ENSG00000017797…	55	0.280612	PHYS.48vs0.NO	0.00174076	Group 3: Cellular Regulation and Proliferation	TRUE	1	0.375
UNFOLDED PROTEIN RESPONSE	UNFOLDED PROTEIN RESPONSE	112	0.408521	1.83421	8.5277e-05	0.000304975	0.00012199	1693	tags=31%, list=11%, signal=28%	ENSG00000044574/ENSG00000178607/ENSG00000051108/ENSG00000149428/ENSG00000184575/ENSG00000128272/ENSG00000113739/ENSG00000172071/ENSG00000153879/ENSG00000166598/ENSG00000128590/ENSG00000167658/ENSG00000156976/ENSG00000138674/ENSG00000172795/ENSG00000154832/ENSG00000179218/ENSG00000115902/ENSG00000168209/ENSG00000100219/ENSG00000120742/ENSG00000102580/ENSG00000108433/ENSG00000172216/ENSG00000112715…	35	0.3125	PHYS.48vs0.NO	0.00695343	Group 6: Specialized Functions	TRUE	1	0.285714
INTERFERON ALPHA RESPONSE	INTERFERON ALPHA RESPONSE	87	-0.443075	-1.79381	8.5393e-05	0.000304975	0.00012199	4308	tags=53%, list=29%, signal=38%	ENSG00000060491/ENSG00000160710/ENSG00000133106/ENSG00000166710/ENSG00000142089/ENSG00000119917/ENSG00000164136/ENSG00000115267/ENSG00000132109/ENSG00000162645/ENSG00000077238/ENSG00000155363/ENSG00000130589/ENSG00000123609/ENSG00000055332/ENSG00000111912/ENSG00000136514/ENSG00000234127/ENSG00000173193/ENSG00000177409/ENSG00000068079/ENSG00000135899/ENSG00000092010/ENSG00000160932/ENSG00000137965…	46	0.528736	PHYS.48vs0.NO	0.00695343	Group 2: Immune Response and Inflammation	TRUE	1	0.25
TNFA SIGNALING VIA NFKB	TNFA SIGNALING VIA NFKB	188	-0.363842	-1.65547	0.000189744	0.00063248	0.000252992	2241	tags=29%, list=15%, signal=25%	ENSG00000122861/ENSG00000125538/ENSG00000128016/ENSG00000176170/ENSG00000142178/ENSG00000110330/ENSG00000169508/ENSG00000143384/ENSG00000143878/ENSG00000166401/ENSG00000106366/ENSG00000124875/ENSG00000196449/ENSG00000034152/ENSG00000173334/ENSG00000122641/ENSG00000117525/ENSG00000132334/ENSG00000116717/ENSG00000086062/ENSG00000120875/ENSG00000181649/ENSG00000131979/ENSG00000179094/ENSG00000168685…	55	0.292553	PHYS.48vs0.NO	0.0144205	Group 2: Immune Response and Inflammation	FALSE	1	0.25
ALLOGRAFT REJECTION	ALLOGRAFT REJECTION	117	-0.401733	-1.71143	0.000232917	0.000727867	0.000291147	3476	tags=40%, list=24%, signal=31%	ENSG00000164163/ENSG00000113643/ENSG00000174842/ENSG00000174130/ENSG00000206503/ENSG00000100385/ENSG00000104814/ENSG00000204287/ENSG00000205220/ENSG00000142867/ENSG00000163131/ENSG00000114686/ENSG00000102034/ENSG00000102265/ENSG00000142208/ENSG00000154096/ENSG00000159128/ENSG00000185338/ENSG00000112576/ENSG00000125538/ENSG00000019582/ENSG00000104432/ENSG00000027697/ENSG00000158473/ENSG00000134954…	47	0.401709	PHYS.48vs0.NO	0.0165954	Group 2: Immune Response and Inflammation	FALSE	1	0.25
COAGULATION	COAGULATION	93	-0.40867	-1.6855	0.000502218	0.00147711	0.000590845	3303	tags=39%, list=22%, signal=30%	ENSG00000214274/ENSG00000166033/ENSG00000135046/ENSG00000140564/ENSG00000100311/ENSG00000157227/ENSG00000168374/ENSG00000261371/ENSG00000256043/ENSG00000159176/ENSG00000137673/ENSG00000115414/ENSG00000102265/ENSG00000136238/ENSG00000166147/ENSG00000168615/ENSG00000122861/ENSG00000104368/ENSG00000100600/ENSG00000106366/ENSG00000172380/ENSG00000149260/ENSG00000183155/ENSG00000000971/ENSG00000148180…	36	0.387097	PHYS.48vs0.NO	0.0336782	Group 6: Specialized Functions	FALSE	1	0.285714
KRAS SIGNALING UP	KRAS SIGNALING UP	147	-0.362486	-1.58383	0.000643576	0.00178771	0.000715084	3481	tags=36%, list=24%, signal=28%	ENSG00000197646/ENSG00000154764/ENSG00000003436/ENSG00000151651/ENSG00000173221/ENSG00000167772/ENSG00000261371/ENSG00000137033/ENSG00000104814/ENSG00000152348/ENSG00000115009/ENSG00000057019/ENSG00000105221/ENSG00000136709/ENSG00000163131/ENSG00000133216/ENSG00000198542/ENSG00000162511/ENSG00000122861/ENSG00000104368/ENSG00000125538/ENSG00000172331/ENSG00000125398/ENSG00000006468/ENSG00000134954…	53	0.360544	PHYS.48vs0.NO	0.0407598	Group 3: Cellular Regulation and Proliferation	FALSE	1	0.375
UV RESPONSE UP	UV RESPONSE UP	138	-0.361877	-1.56949	0.00106307	0.00279755	0.00111902	1195	tags=21%, list=8%, signal=19%	ENSG00000163918/ENSG00000105173/ENSG00000178980/ENSG00000068001/ENSG00000131979/ENSG00000165272/ENSG00000165916/ENSG00000148229/ENSG00000125740/ENSG00000173786/ENSG00000126088/ENSG00000081041/ENSG00000254087/ENSG00000154640/ENSG00000147955/ENSG00000023330/ENSG00000104267/ENSG00000108179/ENSG00000123505/ENSG00000123358/ENSG00000042753/ENSG00000171223/ENSG00000169684/ENSG00000137563/ENSG00000123374…	29	0.210145	PHYS.48vs0.NO	0.0637842	Group 5: Signal Regulation and Stress Response	FALSE	1	0.2
XENOBIOTIC METABOLISM	XENOBIOTIC METABOLISM	144	-0.35165	-1.53247	0.0024094	0.0060235	0.0024094	3406	tags=34%, list=23%, signal=26%	ENSG00000108852/ENSG00000166347/ENSG00000149476/ENSG00000141753/ENSG00000197019/ENSG00000143727/ENSG00000205220/ENSG00000100612/ENSG00000189221/ENSG00000090013/ENSG00000197894/ENSG00000101856/ENSG00000106853/ENSG00000244005/ENSG00000106366/ENSG00000159131/ENSG00000151790/ENSG00000092969/ENSG00000159228/ENSG00000138794/ENSG00000131844/ENSG00000100412/ENSG00000148344/ENSG00000152700/ENSG00000131373…	49	0.340278	PHYS.48vs0.NO	0.137336	Group 1: Metabolism and Homeostasis	FALSE	1	0.166667
COMPLEMENT	COMPLEMENT	152	-0.341569	-1.49804	0.00366717	0.00873135	0.00349254	3727	tags=41%, list=25%, signal=31%	ENSG00000156256/ENSG00000035862/ENSG00000128512/ENSG00000100311/ENSG00000165806/ENSG00000157227/ENSG00000110047/ENSG00000137745/ENSG00000003400/ENSG00000256043/ENSG00000159176/ENSG00000115271/ENSG00000135655/ENSG00000135047/ENSG00000164111/ENSG00000111252/ENSG00000101557/ENSG00000173653/ENSG00000163131/ENSG00000115414/ENSG00000163220/ENSG00000163739/ENSG00000102265/ENSG00000114353/ENSG00000138166…	63	0.414474	PHYS.48vs0.NO	0.199075	Group 2: Immune Response and Inflammation	FALSE	1	0.25
HEME METABOLISM	HEME METABOLISM	162	0.311656	1.45568	0.00425046	0.00966014	0.00386405	2012	tags=23%, list=14%, signal=20%	ENSG00000159023/ENSG00000130821/ENSG00000119950/ENSG00000006459/ENSG00000196517/ENSG00000170385/ENSG00000068971/ENSG00000156273/ENSG00000122741/ENSG00000133606/ENSG00000144659/ENSG00000075413/ENSG00000136451/ENSG00000003756/ENSG00000026652/ENSG00000166167/ENSG00000108799/ENSG00000065970/ENSG00000109572/ENSG00000118689/ENSG00000159388/ENSG00000133069/ENSG00000123240/ENSG00000138756/ENSG00000187735…	38	0.234568	PHYS.48vs0.NO	0.220251	Group 1: Metabolism and Homeostasis	FALSE	1	0.166667
WNT BETA CATENIN SIGNALING	WNT BETA CATENIN SIGNALING	35	0.463704	1.65661	0.00786476	0.0170973	0.00683892	1822	tags=31%, list=12%, signal=28%	ENSG00000185920/ENSG00000198719/ENSG00000165879/ENSG00000184916/ENSG00000004975/ENSG00000148400/ENSG00000108840/ENSG00000163517/ENSG00000161021/ENSG00000103126/ENSG00000196498	11	0.314286	PHYS.48vs0.NO	0.389819	Group 4: Cellular Processes and Development	FALSE	1	0.25
PEROXISOME	PEROXISOME	87	-0.355328	-1.43856	0.0115611	0.0240856	0.00963423	3593	tags=39%, list=24%, signal=30%	ENSG00000101473/ENSG00000066583/ENSG00000182985/ENSG00000117528/ENSG00000142655/ENSG00000119912/ENSG00000150967/ENSG00000182054/ENSG00000142867/ENSG00000149021/ENSG00000100300/ENSG00000125454/ENSG00000198189/ENSG00000163161/ENSG00000164751/ENSG00000013364/ENSG00000140284/ENSG00000197142/ENSG00000198721/ENSG00000012061/ENSG00000101846/ENSG00000213965/ENSG00000119541/ENSG00000165092/ENSG00000116171…	34	0.390805	PHYS.48vs0.NO	0.549151	Group 6: Specialized Functions	FALSE	1	0.285714
TGF BETA SIGNALING	TGF BETA SIGNALING	52	-0.406196	-1.51101	0.0142065	0.028413	0.0113652	1070	tags=37%, list=7%, signal=34%	ENSG00000137936/ENSG00000170365/ENSG00000136603/ENSG00000159128/ENSG00000183691/ENSG00000106366/ENSG00000067560/ENSG00000116478/ENSG00000018408/ENSG00000088832/ENSG00000155090/ENSG00000172531/ENSG00000115738/ENSG00000144136/ENSG00000137801/ENSG00000171223/ENSG00000168036/ENSG00000117318/ENSG00000125968	19	0.365385	PHYS.48vs0.NO	0.647817	Group 4: Cellular Processes and Development	FALSE	1	0.25
HEDGEHOG SIGNALING	HEDGEHOG SIGNALING	26	0.484249	1.60117	0.0201852	0.0388178	0.0155271	1194	tags=27%, list=8%, signal=25%	ENSG00000185920/ENSG00000147852/ENSG00000111087/ENSG00000112715/ENSG00000196781/ENSG00000145715/ENSG00000198728	7	0.269231	PHYS.48vs0.NO	0.885045	Group 6: Specialized Functions	FALSE	1	0.285714
SPERMATOGENESIS	SPERMATOGENESIS	69	-0.376462	-1.46578	0.0242373	0.044884	0.0179536	1482	tags=25%, list=10%, signal=22%	ENSG00000106829/ENSG00000211460/ENSG00000122644/ENSG00000106462/ENSG00000163918/ENSG00000078668/ENSG00000112742/ENSG00000157456/ENSG00000117650/ENSG00000142945/ENSG00000006634/ENSG00000163923/ENSG00000100526/ENSG00000163781/ENSG00000170312/ENSG00000121152/ENSG00000164070	17	0.246377	PHYS.48vs0.NO	1.02335	Group 4: Cellular Processes and Development	FALSE	1	0.25
ADIPOGENESIS	ADIPOGENESIS	182	-0.291386	-1.31756	0.0269095	0.0480526	0.019221	3898	tags=40%, list=26%, signal=30%	ENSG00000213619/ENSG00000103876/ENSG00000177697/ENSG00000062485/ENSG00000123091/ENSG00000167315/ENSG00000124782/ENSG00000154188/ENSG00000100347/ENSG00000135424/ENSG00000113594/ENSG00000165029/ENSG00000150768/ENSG00000167772/ENSG00000171135/ENSG00000137824/ENSG00000142655/ENSG00000112769/ENSG00000183048/ENSG00000173638/ENSG00000067829/ENSG00000163541/ENSG00000187498/ENSG00000100612/ENSG00000179091…	73	0.401099	PHYS.48vs0.NO	1.0956	Group 1: Metabolism and Homeostasis	FALSE	1	0.166667
P53 PATHWAY	P53 PATHWAY	193	-0.284534	-1.29993	0.0389786	0.0672046	0.0268818	1837	tags=20%, list=12%, signal=17%	ENSG00000113328/ENSG00000137752/ENSG00000249859/ENSG00000149547/ENSG00000134574/ENSG00000110651/ENSG00000136159/ENSG00000181104/ENSG00000117479/ENSG00000132334/ENSG00000108384/ENSG00000116717/ENSG00000149418/ENSG00000197747/ENSG00000170855/ENSG00000090061/ENSG00000246705/ENSG00000147889/ENSG00000118640/ENSG00000102804/ENSG00000116704/ENSG00000064115/ENSG00000175793/ENSG00000181467/ENSG00000163235…	38	0.196891	PHYS.48vs0.NO	1.53226	Group 3: Cellular Regulation and Proliferation	FALSE	1	0.375
APICAL JUNCTION	APICAL JUNCTION	161	-0.293844	-1.3009	0.0424144	0.0706906	0.0282762	3397	tags=32%, list=23%, signal=25%	ENSG00000133026/ENSG00000163017/ENSG00000261371/ENSG00000143537/ENSG00000214063/ENSG00000179242/ENSG00000125753/ENSG00000181885/ENSG00000105221/ENSG00000198561/ENSG00000156453/ENSG00000018236/ENSG00000114353/ENSG00000145147/ENSG00000064666/ENSG00000166147/ENSG00000154096/ENSG00000172260/ENSG00000170214/ENSG00000168615/ENSG00000147065/ENSG00000189143/ENSG00000108518/ENSG00000050405/ENSG00000062038…	52	0.322981	PHYS.48vs0.NO	1.61175	Group 3: Cellular Regulation and Proliferation	FALSE	1	0.375
NOTCH SIGNALING	NOTCH SIGNALING	30	0.418512	1.43688	0.0486612	0.0784859	0.0313943	832	tags=20%, list=6%, signal=19%	ENSG00000198719/ENSG00000106003/ENSG00000110042/ENSG00000114315/ENSG00000148400/ENSG00000072803	6	0.2	PHYS.48vs0.NO	1.78948	Group 3: Cellular Regulation and Proliferation	FALSE	1	0.375
APOPTOSIS	APOPTOSIS	146	-0.295238	-1.29007	0.0523732	0.0810373	0.0324149	2244	tags=23%, list=15%, signal=19%	ENSG00000111057/ENSG00000104368/ENSG00000125538/ENSG00000167779/ENSG00000027697/ENSG00000087274/ENSG00000143384/ENSG00000143878/ENSG00000196954/ENSG00000092969/ENSG00000137752/ENSG00000138794/ENSG00000160789/ENSG00000181104/ENSG00000148180/ENSG00000116717/ENSG00000142168/ENSG00000111859/ENSG00000170430/ENSG00000171552/ENSG00000131979/ENSG00000164104/ENSG00000131747/ENSG00000012048/ENSG00000154640…	33	0.226027	PHYS.48vs0.NO	1.84765	Group 5: Signal Regulation and Stress Response	FALSE	1	0.2
GLYCOLYSIS	GLYCOLYSIS	172	-0.283909	-1.27301	0.0534846	0.0810373	0.0324149	3405	tags=34%, list=23%, signal=27%	ENSG00000113643/ENSG00000166347/ENSG00000173221/ENSG00000167772/ENSG00000169439/ENSG00000130635/ENSG00000147383/ENSG00000183048/ENSG00000169299/ENSG00000104522/ENSG00000197713/ENSG00000134755/ENSG00000160194/ENSG00000140650/ENSG00000013275/ENSG00000117448/ENSG00000138604/ENSG00000147853/ENSG00000161980/ENSG00000057294/ENSG00000169919/ENSG00000170425/ENSG00000111669/ENSG00000117308/ENSG00000125398…	59	0.343023	PHYS.48vs0.NO	1.84765	Group 6: Specialized Functions	FALSE	1	0.285714
IL6 JAK STAT3 SIGNALING	IL6 JAK STAT3 SIGNALING	64	-0.344483	-1.33223	0.0771757	0.109448	0.0437793	3147	tags=30%, list=21%, signal=23%	ENSG00000006327/ENSG00000030110/ENSG00000107968/ENSG00000142166/ENSG00000163739/ENSG00000159128/ENSG00000185338/ENSG00000125538/ENSG00000104432/ENSG00000027697/ENSG00000111321/ENSG00000196396/ENSG00000172936/ENSG00000067182/ENSG00000177885/ENSG00000026103/ENSG00000115415/ENSG00000163734/ENSG00000146072	19	0.296875	PHYS.48vs0.NO	2.49542	Group 2: Immune Response and Inflammation	FALSE	1	0.25
CHOLESTEROL HOMEOSTASIS	CHOLESTEROL HOMEOSTASIS	66	0.317831	1.27164	0.0786802	0.109448	0.0437793	4066	tags=50%, list=28%, signal=36%	ENSG00000165030/ENSG00000146278/ENSG00000099194/ENSG00000204842/ENSG00000163344/ENSG00000137449/ENSG00000188313/ENSG00000110921/ENSG00000164211/ENSG00000101255/ENSG00000167508/ENSG00000113161/ENSG00000110721/ENSG00000185813/ENSG00000107331/ENSG00000012171/ENSG00000131069/ENSG00000109107/ENSG00000135842/ENSG00000132196/ENSG00000116285/ENSG00000109929/ENSG00000149809/ENSG00000169710/ENSG00000104823…	33	0.5	PHYS.48vs0.NO	2.49542	Group 1: Metabolism and Homeostasis	FALSE	1	0.166667
INFLAMMATORY RESPONSE	INFLAMMATORY RESPONSE	137	-0.289145	-1.25221	0.0809917	0.109448	0.0437793	3964	tags=38%, list=27%, signal=28%	ENSG00000121858/ENSG00000003989/ENSG00000187764/ENSG00000164136/ENSG00000077238/ENSG00000198121/ENSG00000134470/ENSG00000157227/ENSG00000060558/ENSG00000067082/ENSG00000123609/ENSG00000165029/ENSG00000100385/ENSG00000055332/ENSG00000115009/ENSG00000136514/ENSG00000057019/ENSG00000115008/ENSG00000184588/ENSG00000064989/ENSG00000142166/ENSG00000102265/ENSG00000159128/ENSG00000160932/ENSG00000125538…	52	0.379562	PHYS.48vs0.NO	2.49542	Group 2: Immune Response and Inflammation	FALSE	1	0.25
UV RESPONSE DN	UV RESPONSE DN	142	0.267615	1.22722	0.0798969	0.109448	0.0437793	3339	tags=27%, list=23%, signal=21%	ENSG00000111276/ENSG00000070778/ENSG00000198718/ENSG00000112941/ENSG00000083896/ENSG00000182979/ENSG00000147852/ENSG00000124788/ENSG00000186480/ENSG00000121067/ENSG00000164442/ENSG00000164190/ENSG00000074416/ENSG00000075711/ENSG00000134107/ENSG00000137764/ENSG00000173482/ENSG00000117461/ENSG00000115963/ENSG00000112062/ENSG00000164252/ENSG00000174738/ENSG00000143776/ENSG00000160293/ENSG00000118482…	39	0.274648	PHYS.48vs0.NO	2.49542	Group 5: Signal Regulation and Stress Response	FALSE	1	0.2
MYOGENESIS	MYOGENESIS	136	0.269568	1.24042	0.0858586	0.112972	0.0451887	2537	tags=26%, list=17%, signal=22%	ENSG00000130821/ENSG00000134324/ENSG00000113739/ENSG00000099194/ENSG00000156976/ENSG00000140945/ENSG00000065361/ENSG00000166833/ENSG00000178188/ENSG00000104936/ENSG00000068305/ENSG00000148400/ENSG00000134107/ENSG00000168398/ENSG00000108840/ENSG00000162104/ENSG00000118194/ENSG00000035664/ENSG00000197694/ENSG00000103197/ENSG00000119938/ENSG00000150281/ENSG00000106992/ENSG00000163453/ENSG00000099860…	35	0.257353	PHYS.48vs0.NO	2.57576	Group 4: Cellular Processes and Development	FALSE	1	0.25
APICAL SURFACE	APICAL SURFACE	33	-0.398744	-1.33746	0.0985401	0.126334	0.0505334	2406	tags=36%, list=16%, signal=31%	ENSG00000100385/ENSG00000057019/ENSG00000154096/ENSG00000112297/ENSG00000112139/ENSG00000086062/ENSG00000169129/ENSG00000124466/ENSG00000254087/ENSG00000012048/ENSG00000137845/ENSG00000011422	12	0.363636	PHYS.48vs0.NO	2.8804	Group 3: Cellular Regulation and Proliferation	FALSE	1	0.375
REACTIVE OXYGEN SPECIES PATHWAY	REACTIVE OXYGEN SPECIES PATHWAY	45	-0.355312	-1.28111	0.124783	0.155979	0.0623917	2020	tags=22%, list=14%, signal=19%	ENSG00000117592/ENSG00000134248/ENSG00000158864/ENSG00000065518/ENSG00000142168/ENSG00000184983/ENSG00000136810/ENSG00000103415/ENSG00000177556/ENSG00000171223	10	0.222222	PHYS.48vs0.NO	3.55633	Group 5: Signal Regulation and Stress Response	FALSE	1	0.2
ANGIOGENESIS	ANGIOGENESIS	27	-0.395833	-1.27694	0.137993	0.164277	0.0657109	3143	tags=33%, list=21%, signal=26%	ENSG00000138448/ENSG00000163956/ENSG00000102265/ENSG00000124875/ENSG00000163430/ENSG00000133110/ENSG00000038427/ENSG00000146072/ENSG00000178726	9	0.333333	PHYS.48vs0.NO	3.74552	Group 4: Cellular Processes and Development	FALSE	1	0.25
IL2 STAT5 SIGNALING	IL2 STAT5 SIGNALING	151	-0.271643	-1.18839	0.137931	0.164277	0.0657109	3423	tags=32%, list=23%, signal=25%	ENSG00000128791/ENSG00000124570/ENSG00000067082/ENSG00000143369/ENSG00000143179/ENSG00000110063/ENSG00000100385/ENSG00000138448/ENSG00000107968/ENSG00000163814/ENSG00000198478/ENSG00000105290/ENSG00000091409/ENSG00000185338/ENSG00000162889/ENSG00000197594/ENSG00000112576/ENSG00000150456/ENSG00000027697/ENSG00000116729/ENSG00000144802/ENSG00000162654/ENSG00000156299/ENSG00000143878/ENSG00000083457…	49	0.324503	PHYS.48vs0.NO	3.74552	Group 2: Immune Response and Inflammation	FALSE	1	0.25
KRAS SIGNALING DN	KRAS SIGNALING DN	104	0.264462	1.16596	0.155216	0.180484	0.0721936	2492	tags=25%, list=17%, signal=21%	ENSG00000183475/ENSG00000148200/ENSG00000106003/ENSG00000167548/ENSG00000170412/ENSG00000062370/ENSG00000145934/ENSG00000159388/ENSG00000198626/ENSG00000143126/ENSG00000099308/ENSG00000107864/ENSG00000173898/ENSG00000198246/ENSG00000181690/ENSG00000205076/ENSG00000042832/ENSG00000004766/ENSG00000138101/ENSG00000168621/ENSG00000068078/ENSG00000177000/ENSG00000127415/ENSG00000151090/ENSG00000171992…	26	0.25	PHYS.48vs0.NO	4.11504	Group 3: Cellular Regulation and Proliferation	FALSE	1	0.375
MTORC1 SIGNALING	MTORC1 SIGNALING	195	-0.246422	-1.12457	0.19376	0.220182	0.0880728	2689	tags=27%, list=18%, signal=22%	ENSG00000145545/ENSG00000013275/ENSG00000109062/ENSG00000083635/ENSG00000161057/ENSG00000138071/ENSG00000163738/ENSG00000114767/ENSG00000103018/ENSG00000115946/ENSG00000166851/ENSG00000180817/ENSG00000113356/ENSG00000100600/ENSG00000169679/ENSG00000151552/ENSG00000111669/ENSG00000033050/ENSG00000113328/ENSG00000180957/ENSG00000115541/ENSG00000213190/ENSG00000185627/ENSG00000102393/ENSG00000034152…	52	0.266667	PHYS.48vs0.NO	5.02015	Group 3: Cellular Regulation and Proliferation	FALSE	1	0.375
PI3K AKT MTOR SIGNALING	PI3K AKT MTOR SIGNALING	93	-0.280726	-1.15781	0.205298	0.228109	0.0912436	2584	tags=30%, list=18%, signal=25%	ENSG00000143761/ENSG00000142208/ENSG00000138071/ENSG00000136238/ENSG00000127445/ENSG00000151247/ENSG00000108518/ENSG00000161203/ENSG00000156299/ENSG00000132155/ENSG00000119487/ENSG00000034152/ENSG00000111229/ENSG00000117676/ENSG00000166913/ENSG00000172936/ENSG00000067182/ENSG00000175793/ENSG00000172531/ENSG00000170312/ENSG00000177885/ENSG00000159445/ENSG00000172757/ENSG00000101412/ENSG00000141522…	28	0.301075	PHYS.48vs0.NO	5.20088	Group 3: Cellular Regulation and Proliferation	FALSE	1	0.375
BILE ACID METABOLISM	BILE ACID METABOLISM	76	-0.277157	-1.09636	0.284298	0.309019	0.123608	3525	tags=32%, list=24%, signal=24%	ENSG00000215193/ENSG00000066583/ENSG00000165029/ENSG00000117528/ENSG00000176894/ENSG00000115112/ENSG00000182054/ENSG00000137936/ENSG00000104883/ENSG00000198189/ENSG00000112357/ENSG00000140284/ENSG00000197142/ENSG00000211448/ENSG00000165092/ENSG00000116171/ENSG00000121680/ENSG00000131373/ENSG00000152556/ENSG00000162735/ENSG00000142168/ENSG00000143149/ENSG00000112759/ENSG00000157593	24	0.315789	PHYS.48vs0.NO	7.04563	Group 1: Metabolism and Homeostasis	FALSE	1	0.166667
ESTROGEN RESPONSE EARLY	ESTROGEN RESPONSE EARLY	170	-0.226662	-1.01593	0.420032	0.446843	0.178737	3122	tags=26%, list=21%, signal=21%	ENSG00000196372/ENSG00000171302/ENSG00000181885/ENSG00000129451/ENSG00000110092/ENSG00000185697/ENSG00000163659/ENSG00000138175/ENSG00000090013/ENSG00000109062/ENSG00000155380/ENSG00000140284/ENSG00000111057/ENSG00000069020/ENSG00000157600/ENSG00000079459/ENSG00000111666/ENSG00000156299/ENSG00000164741/ENSG00000096060/ENSG00000140526/ENSG00000087510/ENSG00000159166/ENSG00000148344/ENSG00000102393…	45	0.264706	PHYS.48vs0.NO	10.188	Group 4: Cellular Processes and Development	FALSE	1	0.25
PROTEIN SECRETION	PROTEIN SECRETION	92	-0.219195	-0.896337	0.710169	0.73976	0.295904	4589	tags=38%, list=31%, signal=26%	ENSG00000177879/ENSG00000134265/ENSG00000141367/ENSG00000061987/ENSG00000117758/ENSG00000135404/ENSG00000104388/ENSG00000157916/ENSG00000105669/ENSG00000105971/ENSG00000164144/ENSG00000100030/ENSG00000165029/ENSG00000136631/ENSG00000074319/ENSG00000265808/ENSG00000116521/ENSG00000131238/ENSG00000006125/ENSG00000047249/ENSG00000143761/ENSG00000111057/ENSG00000161203/ENSG00000119541/ENSG00000087460…	35	0.380435	PHYS.48vs0.NO	16.8665	Group 6: Specialized Functions	FALSE	1	0.285714
ANDROGEN RESPONSE	ANDROGEN RESPONSE	91	-0.208259	-0.849073	0.791525	0.807679	0.323072	2549	tags=22%, list=17%, signal=18%	ENSG00000142208/ENSG00000138641/ENSG00000118985/ENSG00000112576/ENSG00000103275/ENSG00000170515/ENSG00000196419/ENSG00000065135/ENSG00000096060/ENSG00000140526/ENSG00000127954/ENSG00000164120/ENSG00000086062/ENSG00000079246/ENSG00000184254/ENSG00000102804/ENSG00000140263/ENSG00000154734/ENSG00000170421/ENSG00000166451	20	0.21978	PHYS.48vs0.NO	18.4151	Group 3: Cellular Regulation and Proliferation	FALSE	1	0.375
PANCREAS BETA CELLS	PANCREAS BETA CELLS	18	-0.227741	-0.659021	0.926276	0.926276	0.37051	3338	tags=28%, list=23%, signal=22%	ENSG00000135363/ENSG00000150907/ENSG00000111424/ENSG00000143742/ENSG00000109911	5	0.277778	PHYS.48vs0.NO	21.1191	Group 3: Cellular Regulation and Proliferation	FALSE	1	0.375
EPITHELIAL MESENCHYMAL TRANSITION	EPITHELIAL MESENCHYMAL TRANSITION	188	-0.530659	-2.5953	1e-10	1.66667e-09	1.08772e-09	2501	tags=44%, list=17%, signal=37%	ENSG00000204262/ENSG00000104332/ENSG00000198467/ENSG00000116132/ENSG00000105825/ENSG00000140937/ENSG00000011465/ENSG00000111341/ENSG00000137801/ENSG00000139278/ENSG00000106333/ENSG00000166825/ENSG00000118523/ENSG00000112186/ENSG00000150093/ENSG00000164949/ENSG00000058085/ENSG00000163520/ENSG00000157227/ENSG00000078098/ENSG00000130309/ENSG00000164692/ENSG00000182492/ENSG00000117385/ENSG00000065534…	83	0.441489	INFL.1vs0.NO	6.2e-08	Group 4: Cellular Processes and Development	TRUE	1	0.125
G2M CHECKPOINT	G2M CHECKPOINT	197	0.524817	2.58722	1e-10	1.66667e-09	1.08772e-09	3587	tags=51%, list=24%, signal=39%	ENSG00000135451/ENSG00000117724/ENSG00000166851/ENSG00000157456/ENSG00000145386/ENSG00000090889/ENSG00000137807/ENSG00000029993/ENSG00000136824/ENSG00000138778/ENSG00000138160/ENSG00000182944/ENSG00000131747/ENSG00000142945/ENSG00000161547/ENSG00000112742/ENSG00000120802/ENSG00000079616/ENSG00000148773/ENSG00000117505/ENSG00000117650/ENSG00000168078/ENSG00000088325/ENSG00000007968/ENSG00000163808…	100	0.507614	INFL.1vs0.NO	6.2e-08	Group 3: Cellular Regulation and Proliferation	TRUE	1	0.1875
E2F TARGETS	E2F TARGETS	199	0.489743	2.4283	1e-10	1.66667e-09	1.08772e-09	3587	tags=47%, list=24%, signal=36%	ENSG00000166851/ENSG00000157456/ENSG00000090889/ENSG00000029993/ENSG00000138778/ENSG00000163029/ENSG00000131747/ENSG00000111665/ENSG00000142945/ENSG00000161547/ENSG00000166483/ENSG00000076382/ENSG00000135473/ENSG00000120802/ENSG00000079616/ENSG00000148773/ENSG00000126787/ENSG00000164611/ENSG00000013810/ENSG00000100941/ENSG00000100526/ENSG00000010292/ENSG00000102974/ENSG00000113810/ENSG00000142731…	94	0.472362	INFL.1vs0.NO	6.2e-08	Group 3: Cellular Regulation and Proliferation	TRUE	1	0.1875
MITOTIC SPINDLE	MITOTIC SPINDLE	196	0.42022	2.06924	5.63001e-09	7.03751e-08	4.5929e-08	2241	tags=32%, list=15%, signal=28%	ENSG00000117724/ENSG00000166851/ENSG00000157456/ENSG00000090889/ENSG00000137807/ENSG00000138778/ENSG00000138160/ENSG00000131747/ENSG00000114346/ENSG00000142945/ENSG00000151914/ENSG00000112742/ENSG00000151849/ENSG00000163947/ENSG00000160299/ENSG00000079616/ENSG00000156876/ENSG00000117650/ENSG00000101871/ENSG00000088325/ENSG00000126787/ENSG00000163808/ENSG00000126216/ENSG00000146950/ENSG00000137497…	63	0.321429	INFL.1vs0.NO	2.61795e-06	Group 3: Cellular Regulation and Proliferation	TRUE	1	0.1875
INTERFERON GAMMA RESPONSE	INTERFERON GAMMA RESPONSE	167	0.387748	1.8666	5.32146e-06	5.32146e-05	3.47295e-05	4009	tags=44%, list=27%, signal=32%	ENSG00000122644/ENSG00000265972/ENSG00000125347/ENSG00000162654/ENSG00000197329/ENSG00000183347/ENSG00000140853/ENSG00000134326/ENSG00000135114/ENSG00000184979/ENSG00000100906/ENSG00000118503/ENSG00000134321/ENSG00000107201/ENSG00000137965/ENSG00000000971/ENSG00000137628/ENSG00000111335/ENSG00000100644/ENSG00000013364/ENSG00000179583/ENSG00000134470/ENSG00000137496/ENSG00000119922/ENSG00000221963…	73	0.437126	INFL.1vs0.NO	0.00197958	Group 2: Immune Response and Inflammation	TRUE	1	0.125
OXIDATIVE PHOSPHORYLATION	OXIDATIVE PHOSPHORYLATION	193	-0.342218	-1.67103	0.000165803	0.00138169	0.000901735	5029	tags=43%, list=34%, signal=29%	ENSG00000107537/ENSG00000100554/ENSG00000196177/ENSG00000091483/ENSG00000167283/ENSG00000010256/ENSG00000126858/ENSG00000119421/ENSG00000138029/ENSG00000154174/ENSG00000087088/ENSG00000127884/ENSG00000176340/ENSG00000150779/ENSG00000100412/ENSG00000004961/ENSG00000164919/ENSG00000155463/ENSG00000174547/ENSG00000099795/ENSG00000130312/ENSG00000115286/ENSG00000125166/ENSG00000167863/ENSG00000182054…	83	0.430052	INFL.1vs0.NO	0.0513989	Group 6: Specialized Functions	FALSE	1	0
INTERFERON ALPHA RESPONSE	INTERFERON ALPHA RESPONSE	87	0.422196	1.83799	0.000225609	0.00161149	0.00105171	4009	tags=48%, list=27%, signal=35%	ENSG00000265972/ENSG00000111912/ENSG00000139679/ENSG00000125347/ENSG00000120690/ENSG00000162654/ENSG00000205413/ENSG00000134326/ENSG00000135114/ENSG00000184979/ENSG00000134321/ENSG00000137965/ENSG00000137628/ENSG00000138496/ENSG00000119922/ENSG00000177409/ENSG00000155287/ENSG00000112773/ENSG00000137752/ENSG00000157601/ENSG00000182179/ENSG00000135899/ENSG00000055332/ENSG00000234127/ENSG00000059378…	42	0.482759	INFL.1vs0.NO	0.0599475	Group 2: Immune Response and Inflammation	FALSE	1	0.125
HYPOXIA	HYPOXIA	169	-0.341167	-1.63078	0.000335173	0.00209483	0.00136715	4682	tags=45%, list=32%, signal=31%	ENSG00000113083/ENSG00000114796/ENSG00000141959/ENSG00000165240/ENSG00000135269/ENSG00000159399/ENSG00000105974/ENSG00000170425/ENSG00000175040/ENSG00000118689/ENSG00000144476/ENSG00000108039/ENSG00000111674/ENSG00000173221/ENSG00000114480/ENSG00000074410/ENSG00000147852/ENSG00000117525/ENSG00000115677/ENSG00000154229/ENSG00000102144/ENSG00000122884/ENSG00000170955/ENSG00000109819/ENSG00000171791…	76	0.449704	INFL.1vs0.NO	0.0779277	Group 5: Signal Regulation and Stress Response	FALSE	1	0
TNFA SIGNALING VIA NFKB	TNFA SIGNALING VIA NFKB	188	0.331393	1.61838	0.000399225	0.00221792	0.00144748	2150	tags=24%, list=15%, signal=21%	ENSG00000163660/ENSG00000163874/ENSG00000116717/ENSG00000107968/ENSG00000162772/ENSG00000119138/ENSG00000116514/ENSG00000125740/ENSG00000125347/ENSG00000159388/ENSG00000114315/ENSG00000157557/ENSG00000136826/ENSG00000120738/ENSG00000179094/ENSG00000113070/ENSG00000110944/ENSG00000122877/ENSG00000162924/ENSG00000154640/ENSG00000155090/ENSG00000145632/ENSG00000056558/ENSG00000123358/ENSG00000100906…	45	0.239362	INFL.1vs0.NO	0.0825066	Group 2: Immune Response and Inflammation	FALSE	1	0.125
MYOGENESIS	MYOGENESIS	136	-0.354815	-1.65207	0.000630845	0.00315423	0.00205855	2730	tags=31%, list=19%, signal=25%	ENSG00000113739/ENSG00000211445/ENSG00000150281/ENSG00000158186/ENSG00000198467/ENSG00000197905/ENSG00000107262/ENSG00000162688/ENSG00000150093/ENSG00000105221/ENSG00000160752/ENSG00000065534/ENSG00000163453/ENSG00000105329/ENSG00000133424/ENSG00000171298/ENSG00000109063/ENSG00000117519/ENSG00000124212/ENSG00000168398/ENSG00000071553/ENSG00000108840/ENSG00000177731/ENSG00000142192/ENSG00000022267…	42	0.308824	INFL.1vs0.NO	0.117337	Group 4: Cellular Processes and Development	FALSE	1	0.125
APICAL JUNCTION	APICAL JUNCTION	161	-0.336733	-1.59808	0.000789657	0.00358935	0.00234252	3508	tags=37%, list=24%, signal=28%	ENSG00000118680/ENSG00000132470/ENSG00000075618/ENSG00000090339/ENSG00000006210/ENSG00000148484/ENSG00000157978/ENSG00000186575/ENSG00000165699/ENSG00000141738/ENSG00000169398/ENSG00000139211/ENSG00000125753/ENSG00000072110/ENSG00000189143/ENSG00000087245/ENSG00000169047/ENSG00000198053/ENSG00000214063/ENSG00000053747/ENSG00000064666/ENSG00000197122/ENSG00000168615/ENSG00000117020/ENSG00000163017…	59	0.36646	INFL.1vs0.NO	0.133524	Group 3: Cellular Regulation and Proliferation	FALSE	1	0.1875
COAGULATION	COAGULATION	93	-0.362411	-1.58918	0.00463855	0.0182127	0.0118862	2861	tags=31%, list=19%, signal=25%	ENSG00000185010/ENSG00000122861/ENSG00000140564/ENSG00000087245/ENSG00000102226/ENSG00000168374/ENSG00000168615/ENSG00000105825/ENSG00000143387/ENSG00000137801/ENSG00000183155/ENSG00000100311/ENSG00000157227/ENSG00000149968/ENSG00000104324/ENSG00000139318/ENSG00000197635/ENSG00000160999/ENSG00000196611/ENSG00000113140/ENSG00000162517/ENSG00000172354/ENSG00000164220/ENSG00000175899/ENSG00000259207…	29	0.311828	INFL.1vs0.NO	0.677511	Group 6: Specialized Functions	FALSE	1	0
P53 PATHWAY	P53 PATHWAY	193	0.294274	1.4492	0.00473529	0.0182127	0.0118862	1562	tags=17%, list=11%, signal=15%	ENSG00000116717/ENSG00000265972/ENSG00000080546/ENSG00000162772/ENSG00000109670/ENSG00000116514/ENSG00000159388/ENSG00000135423/ENSG00000184205/ENSG00000136826/ENSG00000164070/ENSG00000160271/ENSG00000137975/ENSG00000113070/ENSG00000143333/ENSG00000145632/ENSG00000177595/ENSG00000177551/ENSG00000198000/ENSG00000112378/ENSG00000169908/ENSG00000196743/ENSG00000170855/ENSG00000159450/ENSG00000170345…	32	0.165803	INFL.1vs0.NO	0.677511	Group 3: Cellular Regulation and Proliferation	FALSE	1	0.1875
GLYCOLYSIS	GLYCOLYSIS	172	-0.304768	-1.46354	0.00597227	0.0213295	0.0139203	4458	tags=43%, list=30%, signal=30%	ENSG00000136810/ENSG00000159399/ENSG00000027847/ENSG00000138604/ENSG00000170425/ENSG00000175040/ENSG00000111674/ENSG00000173221/ENSG00000125166/ENSG00000178802/ENSG00000147852/ENSG00000156958/ENSG00000143575/ENSG00000115677/ENSG00000102144/ENSG00000122884/ENSG00000184432/ENSG00000198380/ENSG00000128989/ENSG00000147383/ENSG00000065833/ENSG00000113643/ENSG00000067057/ENSG00000121578/ENSG00000170191…	74	0.430233	INFL.1vs0.NO	0.793459	Group 6: Specialized Functions	FALSE	1	0
UV RESPONSE DN	UV RESPONSE DN	142	-0.31439	-1.47229	0.00665194	0.0221731	0.0144709	2696	tags=26%, list=18%, signal=22%	ENSG00000169047/ENSG00000186350/ENSG00000204262/ENSG00000182718/ENSG00000074416/ENSG00000131018/ENSG00000117020/ENSG00000156113/ENSG00000105976/ENSG00000112186/ENSG00000075711/ENSG00000169715/ENSG00000171608/ENSG00000164692/ENSG00000017260/ENSG00000099250/ENSG00000132170/ENSG00000198718/ENSG00000136997/ENSG00000003436/ENSG00000121067/ENSG00000101665/ENSG00000198121/ENSG00000180340/ENSG00000160293…	37	0.260563	INFL.1vs0.NO	0.824841	Group 5: Signal Regulation and Stress Response	FALSE	1	0
SPERMATOGENESIS	SPERMATOGENESIS	69	0.385663	1.61006	0.00774444	0.0242014	0.0157946	2025	tags=28%, list=14%, signal=24%	ENSG00000122644/ENSG00000157456/ENSG00000164070/ENSG00000142945/ENSG00000112742/ENSG00000117650/ENSG00000006634/ENSG00000100526/ENSG00000152942/ENSG00000010318/ENSG00000106829/ENSG00000157764/ENSG00000119703/ENSG00000163781/ENSG00000170312/ENSG00000169679/ENSG00000087586/ENSG00000106462/ENSG00000129484	19	0.275362	INFL.1vs0.NO	0.900291	Group 4: Cellular Processes and Development	FALSE	1	0.125
ANGIOGENESIS	ANGIOGENESIS	27	-0.471294	-1.57934	0.0140318	0.04127	0.0269341	3189	tags=52%, list=22%, signal=41%	ENSG00000138448/ENSG00000169398/ENSG00000174640/ENSG00000163956/ENSG00000204262/ENSG00000077782/ENSG00000159167/ENSG00000099250/ENSG00000163430/ENSG00000142192/ENSG00000160293/ENSG00000124875/ENSG00000102265/ENSG00000197461	14	0.518519	INFL.1vs0.NO	1.53524	Group 4: Cellular Processes and Development	FALSE	1	0.125
PANCREAS BETA CELLS	PANCREAS BETA CELLS	18	-0.54967	-1.6808	0.0270209	0.0750581	0.0489853	2915	tags=44%, list=20%, signal=36%	ENSG00000157005/ENSG00000117020/ENSG00000135363/ENSG00000197635/ENSG00000114902/ENSG00000125851/ENSG00000144867/ENSG00000136854	8	0.444444	INFL.1vs0.NO	2.79216	Group 3: Cellular Regulation and Proliferation	FALSE	1	0.1875
XENOBIOTIC METABOLISM	XENOBIOTIC METABOLISM	144	-0.291372	-1.36518	0.0431659	0.113594	0.0741353	3972	tags=38%, list=27%, signal=28%	ENSG00000148834/ENSG00000112033/ENSG00000081181/ENSG00000158828/ENSG00000149476/ENSG00000060982/ENSG00000161533/ENSG00000169738/ENSG00000158825/ENSG00000182199/ENSG00000115594/ENSG00000110958/ENSG00000128989/ENSG00000124067/ENSG00000140465/ENSG00000152700/ENSG00000114850/ENSG00000100714/ENSG00000067182/ENSG00000086696/ENSG00000130203/ENSG00000101444/ENSG00000109814/ENSG00000143149/ENSG00000111181…	55	0.381944	INFL.1vs0.NO	4.22571	Group 1: Metabolism and Homeostasis	FALSE	1	0
TGF BETA SIGNALING	TGF BETA SIGNALING	52	-0.350246	-1.3708	0.0558882	0.139721	0.091186	2100	tags=37%, list=14%, signal=31%	ENSG00000106799/ENSG00000168036/ENSG00000137936/ENSG00000159128/ENSG00000140564/ENSG00000137801/ENSG00000088832/ENSG00000204217/ENSG00000117318/ENSG00000105329/ENSG00000177426/ENSG00000168522/ENSG00000172531/ENSG00000101665/ENSG00000115170/ENSG00000106991/ENSG00000124225/ENSG00000108854/ENSG00000168461	19	0.365385	INFL.1vs0.NO	5.1976	Group 4: Cellular Processes and Development	FALSE	1	0.125
KRAS SIGNALING UP	KRAS SIGNALING UP	147	-0.271676	-1.27505	0.0609037	0.145009	0.0946374	2430	tags=24%, list=16%, signal=21%	ENSG00000197930/ENSG00000116132/ENSG00000136732/ENSG00000156510/ENSG00000133216/ENSG00000123689/ENSG00000134954/ENSG00000105221/ENSG00000141570/ENSG00000128713/ENSG00000099250/ENSG00000162618/ENSG00000105711/ENSG00000124107/ENSG00000067208/ENSG00000153233/ENSG00000139318/ENSG00000132639/ENSG00000196449/ENSG00000115339/ENSG00000003436/ENSG00000100558/ENSG00000020181/ENSG00000117594/ENSG00000169905…	36	0.244898	INFL.1vs0.NO	5.39433	Group 3: Cellular Regulation and Proliferation	FALSE	1	0.1875
HEME METABOLISM	HEME METABOLISM	162	-0.254762	-1.21105	0.0965251	0.219375	0.143171	3981	tags=31%, list=27%, signal=23%	ENSG00000072274/ENSG00000158856/ENSG00000149218/ENSG00000087274/ENSG00000130227/ENSG00000143321/ENSG00000004897/ENSG00000086232/ENSG00000126903/ENSG00000007541/ENSG00000165219/ENSG00000034152/ENSG00000129657/ENSG00000178974/ENSG00000156273/ENSG00000112992/ENSG00000183508/ENSG00000166167/ENSG00000173598/ENSG00000006007/ENSG00000080819/ENSG00000072682/ENSG00000106605/ENSG00000040531/ENSG00000122490…	50	0.308642	INFL.1vs0.NO	8.16076	Group 1: Metabolism and Homeostasis	FALSE	1	0
MYC TARGETS V2	MYC TARGETS V2	57	-0.318794	-1.27269	0.113095	0.235615	0.15377	4480	tags=44%, list=30%, signal=31%	ENSG00000133316/ENSG00000159399/ENSG00000114767/ENSG00000173638/ENSG00000185238/ENSG00000123545/ENSG00000162851/ENSG00000144381/ENSG00000116649/ENSG00000048162/ENSG00000076248/ENSG00000053372/ENSG00000100029/ENSG00000179115/ENSG00000184967/ENSG00000112578/ENSG00000136933/ENSG00000105447/ENSG00000179958/ENSG00000136270/ENSG00000136718/ENSG00000136997/ENSG00000167085/ENSG00000135446/ENSG00000077348	25	0.438596	INFL.1vs0.NO	8.76488	Group 3: Cellular Regulation and Proliferation	FALSE	1	0.1875
KRAS SIGNALING DN	KRAS SIGNALING DN	104	0.273862	1.2167	0.112971	0.235615	0.15377	3767	tags=38%, list=26%, signal=28%	ENSG00000159388/ENSG00000196368/ENSG00000146233/ENSG00000198018/ENSG00000107864/ENSG00000151690/ENSG00000145996/ENSG00000106804/ENSG00000134321/ENSG00000119703/ENSG00000169035/ENSG00000081277/ENSG00000205076/ENSG00000149021/ENSG00000100033/ENSG00000138376/ENSG00000170477/ENSG00000066923/ENSG00000139182/ENSG00000167768/ENSG00000157601/ENSG00000171346/ENSG00000115112/ENSG00000148200/ENSG00000197632…	39	0.375	INFL.1vs0.NO	8.76488	Group 3: Cellular Regulation and Proliferation	FALSE	1	0.1875
PEROXISOME	PEROXISOME	87	-0.276014	-1.19658	0.153242	0.306483	0.200021	4267	tags=38%, list=29%, signal=27%	ENSG00000099377/ENSG00000128245/ENSG00000117528/ENSG00000174775/ENSG00000182054/ENSG00000198721/ENSG00000075223/ENSG00000161533/ENSG00000139197/ENSG00000116133/ENSG00000151729/ENSG00000089057/ENSG00000117305/ENSG00000102910/ENSG00000068366/ENSG00000143149/ENSG00000104823/ENSG00000214253/ENSG00000143320/ENSG00000134058/ENSG00000101986/ENSG00000160752/ENSG00000132535/ENSG00000012061/ENSG00000125454…	33	0.37931	INFL.1vs0.NO	11.4012	Group 6: Specialized Functions	FALSE	1	0
IL6 JAK STAT3 SIGNALING	IL6 JAK STAT3 SIGNALING	64	-0.289722	-1.18617	0.172549	0.331825	0.216559	4090	tags=38%, list=28%, signal=27%	ENSG00000137462/ENSG00000170581/ENSG00000143575/ENSG00000115604/ENSG00000115594/ENSG00000164400/ENSG00000159128/ENSG00000145623/ENSG00000115590/ENSG00000104432/ENSG00000067182/ENSG00000177663/ENSG00000179295/ENSG00000145431/ENSG00000105329/ENSG00000030110/ENSG00000006327/ENSG00000134352/ENSG00000136244/ENSG00000184371/ENSG00000175899/ENSG00000163739/ENSG00000259207/ENSG00000116678	24	0.375	INFL.1vs0.NO	12.3439	Group 2: Immune Response and Inflammation	FALSE	1	0.125
UNFOLDED PROTEIN RESPONSE	UNFOLDED PROTEIN RESPONSE	112	-0.253332	-1.14997	0.192748	0.345399	0.225418	3942	tags=34%, list=27%, signal=25%	ENSG00000175334/ENSG00000138674/ENSG00000105171/ENSG00000145912/ENSG00000065911/ENSG00000113407/ENSG00000149428/ENSG00000159720/ENSG00000102580/ENSG00000143870/ENSG00000108691/ENSG00000113739/ENSG00000051108/ENSG00000172216/ENSG00000164587/ENSG00000182934/ENSG00000197930/ENSG00000179409/ENSG00000187840/ENSG00000141543/ENSG00000070540/ENSG00000101199/ENSG00000196305/ENSG00000128965/ENSG00000179218…	38	0.339286	INFL.1vs0.NO	12.8489	Group 6: Specialized Functions	FALSE	1	0
COMPLEMENT	COMPLEMENT	152	-0.24075	-1.13709	0.193424	0.345399	0.225418	3219	tags=26%, list=22%, signal=20%	ENSG00000065833/ENSG00000096968/ENSG00000175073/ENSG00000149131/ENSG00000135047/ENSG00000138166/ENSG00000109861/ENSG00000173653/ENSG00000121879/ENSG00000185010/ENSG00000172216/ENSG00000177105/ENSG00000197122/ENSG00000196954/ENSG00000168615/ENSG00000105825/ENSG00000115041/ENSG00000103496/ENSG00000183155/ENSG00000108518/ENSG00000100311/ENSG00000035862/ENSG00000135905/ENSG00000157227/ENSG00000104324…	39	0.256579	INFL.1vs0.NO	12.8489	Group 2: Immune Response and Inflammation	FALSE	1	0.125
WNT BETA CATENIN SIGNALING	WNT BETA CATENIN SIGNALING	35	-0.330009	-1.18566	0.215569	0.37167	0.242564	1166	tags=34%, list=8%, signal=32%	ENSG00000133961/ENSG00000163517/ENSG00000112033/ENSG00000165879/ENSG00000168036/ENSG00000196591/ENSG00000168214/ENSG00000108840/ENSG00000107984/ENSG00000136997/ENSG00000111186/ENSG00000143801	12	0.342857	INFL.1vs0.NO	13.8261	Group 4: Cellular Processes and Development	FALSE	1	0.125
ADIPOGENESIS	ADIPOGENESIS	182	-0.230207	-1.11649	0.235849	0.393082	0.256538	4055	tags=34%, list=27%, signal=25%	ENSG00000138074/ENSG00000114480/ENSG00000130304/ENSG00000160216/ENSG00000158615/ENSG00000123096/ENSG00000132300/ENSG00000120675/ENSG00000163931/ENSG00000078061/ENSG00000161533/ENSG00000112769/ENSG00000165672/ENSG00000105379/ENSG00000154188/ENSG00000065833/ENSG00000179091/ENSG00000111775/ENSG00000084234/ENSG00000100075/ENSG00000128311/ENSG00000167315/ENSG00000109519/ENSG00000173153/ENSG00000170525…	62	0.340659	INFL.1vs0.NO	14.6226	Group 1: Metabolism and Homeostasis	FALSE	1	0
MYC TARGETS V1	MYC TARGETS V1	199	-0.22346	-1.09295	0.252874	0.407861	0.266183	4445	tags=33%, list=30%, signal=23%	ENSG00000125743/ENSG00000114767/ENSG00000127022/ENSG00000136937/ENSG00000065427/ENSG00000126261/ENSG00000108561/ENSG00000125166/ENSG00000170142/ENSG00000101911/ENSG00000188846/ENSG00000115758/ENSG00000141759/ENSG00000144381/ENSG00000198176/ENSG00000166226/ENSG00000143321/ENSG00000102144/ENSG00000177879/ENSG00000165672/ENSG00000145912/ENSG00000277791/ENSG00000108344/ENSG00000106628/ENSG00000110958…	65	0.326633	INFL.1vs0.NO	15.1724	Group 3: Cellular Regulation and Proliferation	FALSE	1	0.1875
ESTROGEN RESPONSE LATE	ESTROGEN RESPONSE LATE	167	0.226152	1.08868	0.26556	0.410262	0.26775	3814	tags=34%, list=26%, signal=25%	ENSG00000054598/ENSG00000100867/ENSG00000111816/ENSG00000112984/ENSG00000136826/ENSG00000096060/ENSG00000164070/ENSG00000109255/ENSG00000131747/ENSG00000007402/ENSG00000154640/ENSG00000106541/ENSG00000142731/ENSG00000112378/ENSG00000167757/ENSG00000170345/ENSG00000108176/ENSG00000123473/ENSG00000115738/ENSG00000198722/ENSG00000164687/ENSG00000104267/ENSG00000164050/ENSG00000128016/ENSG00000106537…	56	0.335329	INFL.1vs0.NO	15.2618	Group 4: Cellular Processes and Development	FALSE	1	0.125
IL2 STAT5 SIGNALING	IL2 STAT5 SIGNALING	151	0.229452	1.08713	0.27551	0.410262	0.26775	2478	tags=21%, list=17%, signal=17%	ENSG00000122644/ENSG00000144802/ENSG00000107968/ENSG00000027075/ENSG00000162654/ENSG00000120833/ENSG00000143333/ENSG00000111641/ENSG00000106546/ENSG00000092529/ENSG00000243279/ENSG00000056558/ENSG00000157483/ENSG00000124942/ENSG00000030419/ENSG00000134107/ENSG00000204305/ENSG00000143878/ENSG00000104267/ENSG00000134531/ENSG00000027697/ENSG00000121858/ENSG00000110063/ENSG00000128342/ENSG00000155744…	31	0.205298	INFL.1vs0.NO	15.2618	Group 2: Immune Response and Inflammation	FALSE	1	0.125
INFLAMMATORY RESPONSE	INFLAMMATORY RESPONSE	137	-0.233857	-1.08686	0.278978	0.410262	0.26775	3600	tags=28%, list=24%, signal=21%	ENSG00000115604/ENSG00000137393/ENSG00000115594/ENSG00000090339/ENSG00000006210/ENSG00000057019/ENSG00000159128/ENSG00000164136/ENSG00000124762/ENSG00000145623/ENSG00000108691/ENSG00000136868/ENSG00000160013/ENSG00000177105/ENSG00000105976/ENSG00000132334/ENSG00000157227/ENSG00000017260/ENSG00000105711/ENSG00000146242/ENSG00000169508/ENSG00000060558/ENSG00000136997/ENSG00000162493/ENSG00000198121…	38	0.277372	INFL.1vs0.NO	15.2618	Group 2: Immune Response and Inflammation	FALSE	1	0.125
CHOLESTEROL HOMEOSTASIS	CHOLESTEROL HOMEOSTASIS	66	-0.260554	-1.07563	0.325	0.441887	0.288389	4063	tags=38%, list=28%, signal=28%	ENSG00000185813/ENSG00000163297/ENSG00000120885/ENSG00000184009/ENSG00000164294/ENSG00000131069/ENSG00000168036/ENSG00000147383/ENSG00000101255/ENSG00000163191/ENSG00000104549/ENSG00000110921/ENSG00000149809/ENSG00000104823/ENSG00000172893/ENSG00000109929/ENSG00000160752/ENSG00000132170/ENSG00000001630/ENSG00000167508/ENSG00000134824/ENSG00000006327/ENSG00000164111/ENSG00000116285/ENSG00000100600	25	0.378788	INFL.1vs0.NO	16.4382	Group 1: Metabolism and Homeostasis	FALSE	1	0
FATTY ACID METABOLISM	FATTY ACID METABOLISM	136	-0.229613	-1.06912	0.313346	0.441887	0.288389	3847	tags=31%, list=26%, signal=23%	ENSG00000115758/ENSG00000198721/ENSG00000161533/ENSG00000116133/ENSG00000117305/ENSG00000147383/ENSG00000119471/ENSG00000065833/ENSG00000100823/ENSG00000072506/ENSG00000072778/ENSG00000065057/ENSG00000140465/ENSG00000110090/ENSG00000167315/ENSG00000068366/ENSG00000124370/ENSG00000117592/ENSG00000198856/ENSG00000080824/ENSG00000080819/ENSG00000168291/ENSG00000106605/ENSG00000109814/ENSG00000143149…	42	0.308824	INFL.1vs0.NO	16.4382	Group 1: Metabolism and Homeostasis	FALSE	1	0
MTORC1 SIGNALING	MTORC1 SIGNALING	195	-0.215735	-1.05606	0.326996	0.441887	0.288389	4610	tags=33%, list=31%, signal=23%	ENSG00000141959/ENSG00000115233/ENSG00000256269/ENSG00000138071/ENSG00000135269/ENSG00000159399/ENSG00000114767/ENSG00000185627/ENSG00000127022/ENSG00000003056/ENSG00000198805/ENSG00000173221/ENSG00000114480/ENSG00000147852/ENSG00000072274/ENSG00000144381/ENSG00000060982/ENSG00000102144/ENSG00000122884/ENSG00000116133/ENSG00000065911/ENSG00000182199/ENSG00000100567/ENSG00000115946/ENSG00000034152…	65	0.333333	INFL.1vs0.NO	16.4382	Group 3: Cellular Regulation and Proliferation	FALSE	1	0.1875
DNA REPAIR	DNA REPAIR	146	-0.224574	-1.05385	0.342574	0.450756	0.294177	3138	tags=24%, list=21%, signal=19%	ENSG00000143774/ENSG00000099817/ENSG00000014138/ENSG00000160948/ENSG00000163882/ENSG00000102978/ENSG00000102226/ENSG00000117748/ENSG00000147400/ENSG00000144231/ENSG00000175482/ENSG00000066379/ENSG00000167468/ENSG00000115350/ENSG00000168002/ENSG00000175595/ENSG00000183684/ENSG00000148290/ENSG00000012061/ENSG00000070501/ENSG00000197780/ENSG00000107223/ENSG00000185825/ENSG00000198931/ENSG00000166900…	35	0.239726	INFL.1vs0.NO	16.7681	Group 3: Cellular Regulation and Proliferation	FALSE	1	0.1875
NOTCH SIGNALING	NOTCH SIGNALING	30	-0.298974	-1.02895	0.403162	0.516874	0.337329	2576	tags=40%, list=17%, signal=33%	ENSG00000110092/ENSG00000112033/ENSG00000154229/ENSG00000110042/ENSG00000113558/ENSG00000072803/ENSG00000117362/ENSG00000155760/ENSG00000114251/ENSG00000163909/ENSG00000106003/ENSG00000143801	12	0.4	INFL.1vs0.NO	19.2277	Group 3: Cellular Regulation and Proliferation	FALSE	1	0.1875
UV RESPONSE UP	UV RESPONSE UP	138	-0.216509	-1.00595	0.456693	0.570866	0.372565	2897	tags=27%, list=20%, signal=22%	ENSG00000163902/ENSG00000169684/ENSG00000115896/ENSG00000128311/ENSG00000109519/ENSG00000140564/ENSG00000163882/ENSG00000175416/ENSG00000211445/ENSG00000168779/ENSG00000111181/ENSG00000161011/ENSG00000204231/ENSG00000133740/ENSG00000155097/ENSG00000178719/ENSG00000116096/ENSG00000157227/ENSG00000131748/ENSG00000168439/ENSG00000173786/ENSG00000139644/ENSG00000132535/ENSG00000124702/ENSG00000069482…	37	0.268116	INFL.1vs0.NO	21.2362	Group 5: Signal Regulation and Stress Response	FALSE	1	0
ESTROGEN RESPONSE EARLY	ESTROGEN RESPONSE EARLY	170	-0.199997	-0.957351	0.540541	0.65729	0.428968	2944	tags=25%, list=20%, signal=20%	ENSG00000158747/ENSG00000118242/ENSG00000109103/ENSG00000113739/ENSG00000189337/ENSG00000143409/ENSG00000116774/ENSG00000100003/ENSG00000100321/ENSG00000100605/ENSG00000169083/ENSG00000003137/ENSG00000107262/ENSG00000198682/ENSG00000121057/ENSG00000141424/ENSG00000172893/ENSG00000164626/ENSG00000148154/ENSG00000155792/ENSG00000182704/ENSG00000181885/ENSG00000179388/ENSG00000152767/ENSG00000146242…	42	0.247059	INFL.1vs0.NO	24.4512	Group 4: Cellular Processes and Development	FALSE	1	0.125
REACTIVE OXYGEN SPECIES PATHWAY	REACTIVE OXYGEN SPECIES PATHWAY	45	-0.246922	-0.940173	0.552124	0.65729	0.428968	5030	tags=47%, list=34%, signal=31%	ENSG00000171867/ENSG00000117450/ENSG00000131871/ENSG00000023909/ENSG00000023572/ENSG00000136810/ENSG00000119383/ENSG00000173221/ENSG00000103222/ENSG00000067057/ENSG00000123131/ENSG00000160211/ENSG00000117592/ENSG00000211445/ENSG00000103415/ENSG00000167468/ENSG00000087086/ENSG00000115694/ENSG00000182511/ENSG00000104884/ENSG00000008394	21	0.466667	INFL.1vs0.NO	24.4512	Group 5: Signal Regulation and Stress Response	FALSE	1	0
APOPTOSIS	APOPTOSIS	146	-0.200447	-0.94063	0.60396	0.70228	0.45833	3091	tags=27%, list=21%, signal=22%	ENSG00000168036/ENSG00000160049/ENSG00000112977/ENSG00000100234/ENSG00000169398/ENSG00000131759/ENSG00000102580/ENSG00000124762/ENSG00000087245/ENSG00000211445/ENSG00000132676/ENSG00000221823/ENSG00000196954/ENSG00000171552/ENSG00000011465/ENSG00000161011/ENSG00000087470/ENSG00000167468/ENSG00000035862/ENSG00000109929/ENSG00000182492/ENSG00000179388/ENSG00000233276/ENSG00000060558/ENSG00000142192…	40	0.273973	INFL.1vs0.NO	26.1248	Group 5: Signal Regulation and Stress Response	FALSE	1	0
ALLOGRAFT REJECTION	ALLOGRAFT REJECTION	117	-0.203271	-0.925487	0.624521	0.705467	0.46041	3216	tags=24%, list=22%, signal=19%	ENSG00000113643/ENSG00000141429/ENSG00000096968/ENSG00000159128/ENSG00000164136/ENSG00000196735/ENSG00000108691/ENSG00000104432/ENSG00000019582/ENSG00000104998/ENSG00000206503/ENSG00000103653/ENSG00000171150/ENSG00000145425/ENSG00000122862/ENSG00000134954/ENSG00000163682/ENSG00000170889/ENSG00000105329/ENSG00000105372/ENSG00000142208/ENSG00000198918/ENSG00000048052/ENSG00000136244/ENSG00000184371…	28	0.239316	INFL.1vs0.NO	26.2434	Group 2: Immune Response and Inflammation	FALSE	1	0.125
PROTEIN SECRETION	PROTEIN SECRETION	92	-0.209045	-0.915254	0.634921	0.705467	0.46041	4789	tags=40%, list=32%, signal=27%	ENSG00000125991/ENSG00000085365/ENSG00000087460/ENSG00000165240/ENSG00000105402/ENSG00000150961/ENSG00000042753/ENSG00000003056/ENSG00000117758/ENSG00000086598/ENSG00000100030/ENSG00000134265/ENSG00000123096/ENSG00000138674/ENSG00000177879/ENSG00000184432/ENSG00000139921/ENSG00000138768/ENSG00000109861/ENSG00000136193/ENSG00000176171/ENSG00000157916/ENSG00000047249/ENSG00000265808/ENSG00000095139…	37	0.402174	INFL.1vs0.NO	26.2434	Group 6: Specialized Functions	FALSE	1	0
ANDROGEN RESPONSE	ANDROGEN RESPONSE	91	-0.203999	-0.891371	0.68254	0.727227	0.474612	2427	tags=16%, list=16%, signal=14%	ENSG00000103942/ENSG00000183726/ENSG00000198648/ENSG00000151092/ENSG00000125257/ENSG00000154734/ENSG00000142208/ENSG00000013375/ENSG00000155850/ENSG00000149485/ENSG00000104419/ENSG00000128590/ENSG00000124225/ENSG00000109452/ENSG00000062725	15	0.164835	INFL.1vs0.NO	27.0529	Group 3: Cellular Regulation and Proliferation	FALSE	1	0.1875
BILE ACID METABOLISM	BILE ACID METABOLISM	76	-0.210487	-0.888312	0.683594	0.727227	0.474612	4383	tags=34%, list=30%, signal=24%	ENSG00000135241/ENSG00000099377/ENSG00000176894/ENSG00000117528/ENSG00000138135/ENSG00000167972/ENSG00000182054/ENSG00000154265/ENSG00000116133/ENSG00000089057/ENSG00000102910/ENSG00000172817/ENSG00000137936/ENSG00000186350/ENSG00000143149/ENSG00000215193/ENSG00000169083/ENSG00000101986/ENSG00000131373/ENSG00000134824/ENSG00000116906/ENSG00000149485/ENSG00000198189/ENSG00000135929/ENSG00000166821…	26	0.342105	INFL.1vs0.NO	27.0529	Group 1: Metabolism and Homeostasis	FALSE	1	0
APICAL SURFACE	APICAL SURFACE	33	-0.229002	-0.812477	0.764133	0.795971	0.519476	1077	tags=21%, list=7%, signal=20%	ENSG00000196411/ENSG00000137103/ENSG00000142192/ENSG00000180447/ENSG00000101955/ENSG00000134202/ENSG00000154096	7	0.212121	INFL.1vs0.NO	29.6101	Group 3: Cellular Regulation and Proliferation	FALSE	1	0.1875
PI3K AKT MTOR SIGNALING	PI3K AKT MTOR SIGNALING	93	-0.193122	-0.846847	0.796844	0.813106	0.530659	4520	tags=32%, list=31%, signal=23%	ENSG00000138071/ENSG00000156049/ENSG00000144118/ENSG00000099875/ENSG00000100030/ENSG00000174775/ENSG00000141564/ENSG00000170581/ENSG00000130669/ENSG00000034152/ENSG00000162409/ENSG00000101255/ENSG00000124762/ENSG00000166913/ENSG00000067182/ENSG00000119487/ENSG00000161011/ENSG00000172757/ENSG00000108518/ENSG00000114302/ENSG00000179295/ENSG00000181929/ENSG00000155926/ENSG00000179218/ENSG00000142208…	30	0.322581	INFL.1vs0.NO	30.2476	Group 3: Cellular Regulation and Proliferation	FALSE	1	0.1875
HEDGEHOG SIGNALING	HEDGEHOG SIGNALING	26	0.212346	0.711414	0.902534	0.902534	0.589022	4078	tags=38%, list=28%, signal=28%	ENSG00000157557/ENSG00000091129/ENSG00000075275/ENSG00000111087/ENSG00000079482/ENSG00000105810/ENSG00000176749/ENSG00000112715/ENSG00000140464/ENSG00000126016	10	0.384615	INFL.1vs0.NO	33.5743	Group 6: Specialized Functions	FALSE	1	0
E2F TARGETS	E2F TARGETS	199	-0.72137	-3.41393	1e-10	7.14286e-10	2.25564e-10	1581	tags=57%, list=11%, signal=51%	ENSG00000196419/ENSG00000167005/ENSG00000074266/ENSG00000100410/ENSG00000004455/ENSG00000095002/ENSG00000010292/ENSG00000137310/ENSG00000173207/ENSG00000131470/ENSG00000183011/ENSG00000164985/ENSG00000239672/ENSG00000148773/ENSG00000177084/ENSG00000100162/ENSG00000134690/ENSG00000139734/ENSG00000171793/ENSG00000125835/ENSG00000147889/ENSG00000156970/ENSG00000170515/ENSG00000124795/ENSG00000213347…	113	0.567839	INFL.48vs1.NO	1.28571e-08	Group 3: Cellular Regulation and Proliferation	TRUE	1	0.4375
MYC TARGETS V1	MYC TARGETS V1	199	-0.646074	-3.05759	1e-10	7.14286e-10	2.25564e-10	2864	tags=63%, list=19%, signal=51%	ENSG00000099341/ENSG00000213585/ENSG00000161960/ENSG00000100028/ENSG00000173692/ENSG00000135624/ENSG00000178952/ENSG00000092199/ENSG00000163918/ENSG00000084090/ENSG00000106628/ENSG00000111906/ENSG00000108561/ENSG00000075415/ENSG00000136045/ENSG00000108344/ENSG00000115758/ENSG00000041357/ENSG00000143621/ENSG00000136527/ENSG00000205937/ENSG00000143727/ENSG00000165672/ENSG00000138385/ENSG00000166226…	125	0.628141	INFL.48vs1.NO	1.28571e-08	Group 3: Cellular Regulation and Proliferation	TRUE	1	0.4375
G2M CHECKPOINT	G2M CHECKPOINT	197	-0.638572	-3.01791	1e-10	7.14286e-10	2.25564e-10	1774	tags=49%, list=12%, signal=43%	ENSG00000123080/ENSG00000149503/ENSG00000137812/ENSG00000125148/ENSG00000164754/ENSG00000169136/ENSG00000198901/ENSG00000117650/ENSG00000080986/ENSG00000173207/ENSG00000112742/ENSG00000069399/ENSG00000108424/ENSG00000169679/ENSG00000148773/ENSG00000007168/ENSG00000177084/ENSG00000006634/ENSG00000154473/ENSG00000198176/ENSG00000112242/ENSG00000131165/ENSG00000088325/ENSG00000130826/ENSG00000166851…	96	0.48731	INFL.48vs1.NO	1.28571e-08	Group 3: Cellular Regulation and Proliferation	TRUE	1	0.4375
OXIDATIVE PHOSPHORYLATION	OXIDATIVE PHOSPHORYLATION	193	-0.541415	-2.54504	1e-10	7.14286e-10	2.25564e-10	4569	tags=67%, list=31%, signal=47%	ENSG00000110717/ENSG00000135940/ENSG00000087088/ENSG00000119421/ENSG00000105197/ENSG00000127884/ENSG00000137547/ENSG00000168291/ENSG00000117054/ENSG00000241468/ENSG00000113013/ENSG00000167315/ENSG00000165806/ENSG00000139180/ENSG00000091483/ENSG00000006695/ENSG00000078668/ENSG00000060971/ENSG00000112996/ENSG00000241837/ENSG00000010256/ENSG00000084754/ENSG00000130312/ENSG00000140374/ENSG00000164039…	130	0.673575	INFL.48vs1.NO	1.28571e-08	Group 6: Specialized Functions	TRUE	1	0.285714
EPITHELIAL MESENCHYMAL TRANSITION	EPITHELIAL MESENCHYMAL TRANSITION	188	-0.537567	-2.5132	1e-10	7.14286e-10	2.25564e-10	3792	tags=55%, list=26%, signal=42%	ENSG00000172638/ENSG00000133110/ENSG00000138829/ENSG00000087303/ENSG00000087245/ENSG00000105290/ENSG00000166033/ENSG00000117152/ENSG00000149968/ENSG00000135318/ENSG00000170558/ENSG00000154096/ENSG00000164932/ENSG00000077942/ENSG00000106333/ENSG00000135919/ENSG00000053747/ENSG00000169429/ENSG00000116717/ENSG00000163520/ENSG00000180914/ENSG00000163132/ENSG00000122786/ENSG00000196569/ENSG00000204262…	104	0.553191	INFL.48vs1.NO	1.28571e-08	Group 4: Cellular Processes and Development	TRUE	1	0.25
INTERFERON GAMMA RESPONSE	INTERFERON GAMMA RESPONSE	167	-0.533206	-2.43562	1e-10	7.14286e-10	2.25564e-10	3288	tags=53%, list=22%, signal=41%	ENSG00000179583/ENSG00000136514/ENSG00000059378/ENSG00000060491/ENSG00000067057/ENSG00000184979/ENSG00000119917/ENSG00000108688/ENSG00000221963/ENSG00000159403/ENSG00000231925/ENSG00000138642/ENSG00000104432/ENSG00000120217/ENSG00000137965/ENSG00000204257/ENSG00000168899/ENSG00000168394/ENSG00000168610/ENSG00000107201/ENSG00000108691/ENSG00000123610/ENSG00000106785/ENSG00000141574/ENSG00000184588…	88	0.526946	INFL.48vs1.NO	1.28571e-08	Group 2: Immune Response and Inflammation	TRUE	1	0.875
TNFA SIGNALING VIA NFKB	TNFA SIGNALING VIA NFKB	188	-0.510989	-2.38895	1e-10	7.14286e-10	2.25564e-10	2340	tags=44%, list=16%, signal=38%	ENSG00000163659/ENSG00000168394/ENSG00000181649/ENSG00000107201/ENSG00000145779/ENSG00000108691/ENSG00000179431/ENSG00000123610/ENSG00000120875/ENSG00000159200/ENSG00000184588/ENSG00000023445/ENSG00000123358/ENSG00000110047/ENSG00000130066/ENSG00000221869/ENSG00000090339/ENSG00000105835/ENSG00000175592/ENSG00000143384/ENSG00000125740/ENSG00000153234/ENSG00000137462/ENSG00000132334/ENSG00000041982…	83	0.441489	INFL.48vs1.NO	1.28571e-08	Group 2: Immune Response and Inflammation	TRUE	1	0.875
INTERFERON ALPHA RESPONSE	INTERFERON ALPHA RESPONSE	87	-0.563807	-2.34756	1.83993e-09	1.14996e-08	3.63144e-09	3382	tags=59%, list=23%, signal=45%	ENSG00000172183/ENSG00000136514/ENSG00000059378/ENSG00000060491/ENSG00000184979/ENSG00000119917/ENSG00000089127/ENSG00000138642/ENSG00000104432/ENSG00000137965/ENSG00000138496/ENSG00000205413/ENSG00000204525/ENSG00000168394/ENSG00000155363/ENSG00000106785/ENSG00000130589/ENSG00000182326/ENSG00000130303/ENSG00000068079/ENSG00000162645/ENSG00000120690/ENSG00000165949/ENSG00000157601/ENSG00000132109…	51	0.586207	INFL.48vs1.NO	2.06992e-07	Group 2: Immune Response and Inflammation	TRUE	1	0.875
ALLOGRAFT REJECTION	ALLOGRAFT REJECTION	117	-0.517256	-2.2748	3.49564e-09	1.94202e-08	6.13271e-09	3014	tags=57%, list=20%, signal=46%	ENSG00000136754/ENSG00000154096/ENSG00000113643/ENSG00000125538/ENSG00000172349/ENSG00000160255/ENSG00000092969/ENSG00000108688/ENSG00000158092/ENSG00000134954/ENSG00000231925/ENSG00000164342/ENSG00000104432/ENSG00000012048/ENSG00000204257/ENSG00000142208/ENSG00000143753/ENSG00000168394/ENSG00000147168/ENSG00000108691/ENSG00000042493/ENSG00000181163/ENSG00000114686/ENSG00000102034/ENSG00000102265…	67	0.57265	INFL.48vs1.NO	3.49564e-07	Group 2: Immune Response and Inflammation	TRUE	1	0.875
MYC TARGETS V2	MYC TARGETS V2	57	-0.630521	-2.42638	4.21654e-09	2.10827e-08	6.6577e-09	1666	tags=47%, list=11%, signal=42%	ENSG00000122565/ENSG00000163938/ENSG00000158050/ENSG00000140263/ENSG00000111641/ENSG00000106305/ENSG00000170515/ENSG00000100029/ENSG00000142733/ENSG00000053372/ENSG00000001497/ENSG00000163811/ENSG00000167085/ENSG00000166851/ENSG00000048162/ENSG00000114767/ENSG00000109084/ENSG00000088205/ENSG00000166197/ENSG00000142731/ENSG00000148840/ENSG00000132603/ENSG00000101361/ENSG00000105447/ENSG00000076248…	27	0.473684	INFL.48vs1.NO	3.79489e-07	Group 3: Cellular Regulation and Proliferation	TRUE	1	0.4375
INFLAMMATORY RESPONSE	INFLAMMATORY RESPONSE	137	-0.490454	-2.19399	4.84462e-09	2.2021e-08	6.954e-09	2227	tags=38%, list=15%, signal=33%	ENSG00000142166/ENSG00000108691/ENSG00000123610/ENSG00000105711/ENSG00000184588/ENSG00000197405/ENSG00000102265/ENSG00000130706/ENSG00000090339/ENSG00000175591/ENSG00000105835/ENSG00000130303/ENSG00000137462/ENSG00000132334/ENSG00000103313/ENSG00000121858/ENSG00000065135/ENSG00000115604/ENSG00000159128/ENSG00000067082/ENSG00000131979/ENSG00000132155/ENSG00000170961/ENSG00000169508/ENSG00000185507…	52	0.379562	INFL.48vs1.NO	3.96378e-07	Group 2: Immune Response and Inflammation	TRUE	1	0.875
UV RESPONSE UP	UV RESPONSE UP	138	-0.474908	-2.13108	3.94562e-08	1.64401e-07	5.1916e-08	2962	tags=38%, list=20%, signal=31%	ENSG00000143878/ENSG00000106244/ENSG00000100292/ENSG00000069974/ENSG00000100664/ENSG00000105173/ENSG00000163918/ENSG00000126088/ENSG00000128059/ENSG00000168394/ENSG00000163882/ENSG00000072274/ENSG00000124702/ENSG00000163932/ENSG00000123358/ENSG00000169684/ENSG00000090339/ENSG00000109519/ENSG00000162231/ENSG00000125740/ENSG00000214026/ENSG00000147955/ENSG00000148229/ENSG00000149925/ENSG00000131979…	53	0.384058	INFL.48vs1.NO	2.95921e-06	Group 5: Signal Regulation and Stress Response	TRUE	1	0.2
COAGULATION	COAGULATION	93	-0.497091	-2.08978	3.61621e-07	1.39085e-06	4.39216e-07	3748	tags=43%, list=25%, signal=32%	ENSG00000087245/ENSG00000166033/ENSG00000168374/ENSG00000149968/ENSG00000162517/ENSG00000148180/ENSG00000005893/ENSG00000205403/ENSG00000159403/ENSG00000162909/ENSG00000166670/ENSG00000010278/ENSG00000122861/ENSG00000085377/ENSG00000110799/ENSG00000196611/ENSG00000197249/ENSG00000168615/ENSG00000172380/ENSG00000010810/ENSG00000102265/ENSG00000182326/ENSG00000136238/ENSG00000118263/ENSG00000111144…	40	0.430108	INFL.48vs1.NO	2.50353e-05	Group 6: Specialized Functions	TRUE	1	0.285714
IL6 JAK STAT3 SIGNALING	IL6 JAK STAT3 SIGNALING	64	-0.546752	-2.13745	1.53044e-06	5.46585e-06	1.72606e-06	3208	tags=47%, list=22%, signal=37%	ENSG00000105397/ENSG00000030110/ENSG00000108688/ENSG00000026508/ENSG00000100292/ENSG00000104432/ENSG00000010278/ENSG00000168610/ENSG00000147168/ENSG00000142166/ENSG00000026103/ENSG00000137462/ENSG00000115604/ENSG00000159128/ENSG00000177885/ENSG00000184371/ENSG00000172936/ENSG00000196396/ENSG00000107968/ENSG00000077238/ENSG00000185338/ENSG00000115415/ENSG00000027697/ENSG00000136244/ENSG00000105246…	30	0.46875	INFL.48vs1.NO	9.83853e-05	Group 2: Immune Response and Inflammation	TRUE	1	0.875
DNA REPAIR	DNA REPAIR	146	-0.424675	-1.91803	1.9868e-06	6.38013e-06	2.01478e-06	2623	tags=35%, list=18%, signal=29%	ENSG00000163918/ENSG00000103168/ENSG00000115350/ENSG00000213246/ENSG00000137947/ENSG00000014138/ENSG00000125877/ENSG00000107223/ENSG00000101868/ENSG00000163882/ENSG00000100142/ENSG00000184588/ENSG00000114956/ENSG00000100387/ENSG00000128191/ENSG00000130706/ENSG00000185608/ENSG00000165684/ENSG00000167005/ENSG00000172409/ENSG00000239672/ENSG00000094914/ENSG00000148308/ENSG00000138495/ENSG00000147669…	51	0.349315	INFL.48vs1.NO	0.000114842	Group 3: Cellular Regulation and Proliferation	TRUE	1	0.4375
COMPLEMENT	COMPLEMENT	152	-0.419634	-1.90102	2.04164e-06	6.38013e-06	2.01478e-06	3222	tags=37%, list=22%, signal=29%	ENSG00000068796/ENSG00000005893/ENSG00000169896/ENSG00000164308/ENSG00000159403/ENSG00000111252/ENSG00000173653/ENSG00000108518/ENSG00000177556/ENSG00000115271/ENSG00000085377/ENSG00000080815/ENSG00000197249/ENSG00000168615/ENSG00000163932/ENSG00000010810/ENSG00000110047/ENSG00000102265/ENSG00000198668/ENSG00000182326/ENSG00000111144/ENSG00000065135/ENSG00000160014/ENSG00000177885/ENSG00000132155…	56	0.368421	INFL.48vs1.NO	0.000114842	Group 2: Immune Response and Inflammation	TRUE	1	0.875
FATTY ACID METABOLISM	FATTY ACID METABOLISM	136	-0.424346	-1.89661	4.53896e-06	1.33499e-05	4.21575e-06	3090	tags=39%, list=21%, signal=31%	ENSG00000108602/ENSG00000106605/ENSG00000164120/ENSG00000067829/ENSG00000065057/ENSG00000160124/ENSG00000126088/ENSG00000111897/ENSG00000133835/ENSG00000138796/ENSG00000115758/ENSG00000171503/ENSG00000120437/ENSG00000012660/ENSG00000159228/ENSG00000119673/ENSG00000104325/ENSG00000078804/ENSG00000112299/ENSG00000100412/ENSG00000101473/ENSG00000119689/ENSG00000143149/ENSG00000163541/ENSG00000149925…	53	0.389706	INFL.48vs1.NO	0.000240298	Group 1: Metabolism and Homeostasis	TRUE	1	0.333333
ESTROGEN RESPONSE LATE	ESTROGEN RESPONSE LATE	167	-0.393545	-1.79766	1.36896e-05	3.80268e-05	1.20085e-05	3600	tags=41%, list=24%, signal=32%	ENSG00000171345/ENSG00000126215/ENSG00000128311/ENSG00000108176/ENSG00000180530/ENSG00000172183/ENSG00000165169/ENSG00000100867/ENSG00000137699/ENSG00000166165/ENSG00000105974/ENSG00000026508/ENSG00000112378/ENSG00000112759/ENSG00000184363/ENSG00000152137/ENSG00000079459/ENSG00000164919/ENSG00000010278/ENSG00000140526/ENSG00000012660/ENSG00000090013/ENSG00000197249/ENSG00000141401/ENSG00000105379…	69	0.413174	INFL.48vs1.NO	0.000684482	Group 4: Cellular Processes and Development	TRUE	1	0.25
MITOTIC SPINDLE	MITOTIC SPINDLE	196	-0.36351	-1.71301	2.84316e-05	7.48199e-05	2.36273e-05	2708	tags=35%, list=18%, signal=29%	ENSG00000186716/ENSG00000156876/ENSG00000128159/ENSG00000161800/ENSG00000072501/ENSG00000155903/ENSG00000146950/ENSG00000132254/ENSG00000138182/ENSG00000139725/ENSG00000275835/ENSG00000130402/ENSG00000075618/ENSG00000168397/ENSG00000152767/ENSG00000141551/ENSG00000173327/ENSG00000149503/ENSG00000079819/ENSG00000108953/ENSG00000184445/ENSG00000198901/ENSG00000085733/ENSG00000163110/ENSG00000117650…	68	0.346939	INFL.48vs1.NO	0.00134676	Group 3: Cellular Regulation and Proliferation	TRUE	1	0.4375
MTORC1 SIGNALING	MTORC1 SIGNALING	195	-0.36227	-1.70687	3.14407e-05	7.74386e-05	2.44543e-05	2352	tags=33%, list=16%, signal=28%	ENSG00000041357/ENSG00000103365/ENSG00000163738/ENSG00000012660/ENSG00000163655/ENSG00000072274/ENSG00000109332/ENSG00000159167/ENSG00000170606/ENSG00000130204/ENSG00000115091/ENSG00000183735/ENSG00000120705/ENSG00000113328/ENSG00000105835/ENSG00000132305/ENSG00000152952/ENSG00000146731/ENSG00000116161/ENSG00000111144/ENSG00000185627/ENSG00000140263/ENSG00000141959/ENSG00000102144/ENSG00000149925…	64	0.328205	INFL.48vs1.NO	0.0013939	Group 3: Cellular Regulation and Proliferation	TRUE	1	0.4375
HEME METABOLISM	HEME METABOLISM	162	0.373983	1.68696	3.25242e-05	7.74386e-05	2.44543e-05	1928	tags=25%, list=13%, signal=22%	ENSG00000170385/ENSG00000068971/ENSG00000109572/ENSG00000159023/ENSG00000166167/ENSG00000187735/ENSG00000065970/ENSG00000122741/ENSG00000136451/ENSG00000040531/ENSG00000143797/ENSG00000132819/ENSG00000006459/ENSG00000141084/ENSG00000119950/ENSG00000102931/ENSG00000119711/ENSG00000133606/ENSG00000138756/ENSG00000088826/ENSG00000130227/ENSG00000133069/ENSG00000159082/ENSG00000115993/ENSG00000144659…	41	0.253086	INFL.48vs1.NO	0.0013939	Group 1: Metabolism and Homeostasis	TRUE	1	0.333333
KRAS SIGNALING UP	KRAS SIGNALING UP	147	-0.358488	-1.61603	0.000560106	0.00127297	0.00040199	2569	tags=31%, list=17%, signal=26%	ENSG00000166670/ENSG00000116132/ENSG00000104783/ENSG00000122861/ENSG00000167772/ENSG00000131016/ENSG00000147168/ENSG00000131620/ENSG00000105711/ENSG00000023445/ENSG00000151651/ENSG00000107554/ENSG00000100558/ENSG00000197646/ENSG00000184254/ENSG00000105221/ENSG00000144063/ENSG00000163131/ENSG00000118503/ENSG00000136709/ENSG00000139318/ENSG00000204264/ENSG00000198542/ENSG00000136732/ENSG00000117569…	46	0.312925	INFL.48vs1.NO	0.0229134	Group 3: Cellular Regulation and Proliferation	FALSE	1	0.4375
XENOBIOTIC METABOLISM	XENOBIOTIC METABOLISM	144	-0.356233	-1.60627	0.00118614	0.00257856	0.000814283	3998	tags=40%, list=27%, signal=30%	ENSG00000157557/ENSG00000050820/ENSG00000100612/ENSG00000169902/ENSG00000174437/ENSG00000100714/ENSG00000198682/ENSG00000117594/ENSG00000134262/ENSG00000077942/ENSG00000110958/ENSG00000093010/ENSG00000092969/ENSG00000131373/ENSG00000108602/ENSG00000130649/ENSG00000173801/ENSG00000065427/ENSG00000167642/ENSG00000100292/ENSG00000168765/ENSG00000103876/ENSG00000139508/ENSG00000166347/ENSG00000171503…	58	0.402778	INFL.48vs1.NO	0.0464141	Group 1: Metabolism and Homeostasis	FALSE	1	0.333333
IL2 STAT5 SIGNALING	IL2 STAT5 SIGNALING	151	-0.346846	-1.5673	0.00195381	0.00407043	0.0012854	2988	tags=33%, list=20%, signal=27%	ENSG00000162496/ENSG00000143878/ENSG00000128791/ENSG00000026508/ENSG00000138821/ENSG00000103876/ENSG00000105173/ENSG00000110651/ENSG00000132718/ENSG00000177192/ENSG00000115758/ENSG00000042493/ENSG00000030419/ENSG00000126249/ENSG00000162889/ENSG00000141378/ENSG00000117595/ENSG00000148834/ENSG00000197594/ENSG00000124570/ENSG00000111641/ENSG00000121858/ENSG00000115604/ENSG00000067082/ENSG00000122644…	50	0.331126	INFL.48vs1.NO	0.0732678	Group 2: Immune Response and Inflammation	FALSE	1	0.875
APICAL JUNCTION	APICAL JUNCTION	161	-0.328748	-1.49916	0.00283622	0.00567243	0.00179129	3295	tags=35%, list=22%, signal=27%	ENSG00000198561/ENSG00000149573/ENSG00000053747/ENSG00000160691/ENSG00000126458/ENSG00000172260/ENSG00000198053/ENSG00000170214/ENSG00000173801/ENSG00000169992/ENSG00000064666/ENSG00000108518/ENSG00000128591/ENSG00000120217/ENSG00000163017/ENSG00000110400/ENSG00000146950/ENSG00000125753/ENSG00000169047/ENSG00000110799/ENSG00000138796/ENSG00000164761/ENSG00000139725/ENSG00000103855/ENSG00000168615…	56	0.347826	INFL.48vs1.NO	0.102104	Group 3: Cellular Regulation and Proliferation	FALSE	1	0.4375
REACTIVE OXYGEN SPECIES PATHWAY	REACTIVE OXYGEN SPECIES PATHWAY	45	-0.460005	-1.68213	0.00412791	0.00793829	0.00250683	5197	tags=58%, list=35%, signal=38%	ENSG00000156304/ENSG00000173221/ENSG00000023909/ENSG00000184470/ENSG00000001084/ENSG00000172939/ENSG00000117450/ENSG00000103415/ENSG00000117592/ENSG00000129355/ENSG00000123131/ENSG00000171223/ENSG00000167815/ENSG00000269858/ENSG00000067057/ENSG00000177556/ENSG00000107438/ENSG00000134248/ENSG00000184983/ENSG00000136810/ENSG00000158864/ENSG00000121691/ENSG00000008394/ENSG00000065518/ENSG00000142168…	26	0.577778	INFL.48vs1.NO	0.142889	Group 5: Signal Regulation and Stress Response	FALSE	1	0.2
ANGIOGENESIS	ANGIOGENESIS	27	-0.533091	-1.72104	0.00490607	0.00908531	0.00286905	2369	tags=56%, list=16%, signal=47%	ENSG00000174640/ENSG00000163132/ENSG00000204262/ENSG00000077782/ENSG00000159167/ENSG00000102265/ENSG00000038427/ENSG00000138448/ENSG00000163956/ENSG00000173391/ENSG00000101384/ENSG00000163430/ENSG00000146072/ENSG00000124875/ENSG00000178726	15	0.555556	INFL.48vs1.NO	0.163536	Group 4: Cellular Processes and Development	FALSE	1	0.25
APOPTOSIS	APOPTOSIS	146	-0.322769	-1.45777	0.00790799	0.0141214	0.00445939	3748	tags=38%, list=25%, signal=28%	ENSG00000087245/ENSG00000131238/ENSG00000087274/ENSG00000147155/ENSG00000086061/ENSG00000125538/ENSG00000167779/ENSG00000172183/ENSG00000173039/ENSG00000092969/ENSG00000106211/ENSG00000148180/ENSG00000116717/ENSG00000143878/ENSG00000105974/ENSG00000026508/ENSG00000111859/ENSG00000100292/ENSG00000166483/ENSG00000170430/ENSG00000115008/ENSG00000060558/ENSG00000012048/ENSG00000144136/ENSG00000100300…	55	0.376712	INFL.48vs1.NO	0.254185	Group 5: Signal Regulation and Stress Response	FALSE	1	0.2
APICAL SURFACE	APICAL SURFACE	33	-0.465091	-1.57999	0.0116719	0.020124	0.00635496	3934	tags=52%, list=27%, signal=38%	ENSG00000132589/ENSG00000101955/ENSG00000154096/ENSG00000058453/ENSG00000106211/ENSG00000012048/ENSG00000146950/ENSG00000147168/ENSG00000169129/ENSG00000180447/ENSG00000112139/ENSG00000134202/ENSG00000086062/ENSG00000124466/ENSG00000254087/ENSG00000011422/ENSG00000137845	17	0.515152	INFL.48vs1.NO	0.362233	Group 3: Cellular Regulation and Proliferation	FALSE	1	0.4375
P53 PATHWAY	P53 PATHWAY	193	-0.289644	-1.36154	0.0149889	0.0246468	0.00778322	1873	tags=20%, list=13%, signal=18%	ENSG00000173846/ENSG00000080546/ENSG00000026103/ENSG00000113328/ENSG00000249859/ENSG00000132334/ENSG00000136159/ENSG00000186834/ENSG00000118640/ENSG00000131669/ENSG00000160271/ENSG00000196743/ENSG00000163235/ENSG00000170855/ENSG00000109670/ENSG00000147889/ENSG00000112576/ENSG00000116514/ENSG00000149418/ENSG00000197747/ENSG00000137752/ENSG00000246705/ENSG00000085117/ENSG00000134574/ENSG00000185338…	39	0.202073	INFL.48vs1.NO	0.443643	Group 3: Cellular Regulation and Proliferation	FALSE	1	0.4375
ADIPOGENESIS	ADIPOGENESIS	182	-0.292506	-1.3607	0.015281	0.0246468	0.00778322	3091	tags=32%, list=21%, signal=26%	ENSG00000137824/ENSG00000176340/ENSG00000078061/ENSG00000067829/ENSG00000119787/ENSG00000197150/ENSG00000111684/ENSG00000152137/ENSG00000170522/ENSG00000103876/ENSG00000132423/ENSG00000138796/ENSG00000158669/ENSG00000143198/ENSG00000131174/ENSG00000213619/ENSG00000167772/ENSG00000165678/ENSG00000154188/ENSG00000165672/ENSG00000104325/ENSG00000164405/ENSG00000105379/ENSG00000100412/ENSG00000004779…	58	0.318681	INFL.48vs1.NO	0.443643	Group 1: Metabolism and Homeostasis	FALSE	1	0.333333
PI3K AKT MTOR SIGNALING	PI3K AKT MTOR SIGNALING	93	-0.336539	-1.41482	0.0171458	0.0267903	0.00846009	2547	tags=31%, list=17%, signal=26%	ENSG00000127445/ENSG00000142208/ENSG00000147168/ENSG00000159445/ENSG00000111229/ENSG00000109332/ENSG00000166913/ENSG00000143761/ENSG00000115091/ENSG00000183735/ENSG00000204673/ENSG00000136238/ENSG00000137275/ENSG00000034152/ENSG00000177885/ENSG00000161203/ENSG00000132155/ENSG00000135932/ENSG00000137713/ENSG00000151247/ENSG00000172757/ENSG00000172936/ENSG00000175793/ENSG00000170312/ENSG00000141522…	29	0.311828	INFL.48vs1.NO	0.482225	Group 3: Cellular Regulation and Proliferation	FALSE	1	0.4375
ANDROGEN RESPONSE	ANDROGEN RESPONSE	91	-0.350646	-1.46839	0.0180929	0.0274134	0.00865687	2509	tags=34%, list=17%, signal=28%	ENSG00000140526/ENSG00000142208/ENSG00000131016/ENSG00000117143/ENSG00000012660/ENSG00000145779/ENSG00000130066/ENSG00000130706/ENSG00000112658/ENSG00000196419/ENSG00000163110/ENSG00000140263/ENSG00000103275/ENSG00000150347/ENSG00000065135/ENSG00000184254/ENSG00000266412/ENSG00000120899/ENSG00000170515/ENSG00000112576/ENSG00000086062/ENSG00000096060/ENSG00000118515/ENSG00000079246/ENSG00000138448…	31	0.340659	INFL.48vs1.NO	0.493442	Group 3: Cellular Regulation and Proliferation	FALSE	1	0.4375
PEROXISOME	PEROXISOME	87	-0.344395	-1.43398	0.0206514	0.0303697	0.00959043	2988	tags=33%, list=20%, signal=27%	ENSG00000162496/ENSG00000163161/ENSG00000160752/ENSG00000157593/ENSG00000166426/ENSG00000182985/ENSG00000133835/ENSG00000100300/ENSG00000100372/ENSG00000012660/ENSG00000169714/ENSG00000101473/ENSG00000149021/ENSG00000159692/ENSG00000143149/ENSG00000095002/ENSG00000121691/ENSG00000119541/ENSG00000171793/ENSG00000165092/ENSG00000142655/ENSG00000213965/ENSG00000142168/ENSG00000013364/ENSG00000119185…	29	0.333333	INFL.48vs1.NO	0.546654	Group 6: Specialized Functions	FALSE	1	0.285714
HEDGEHOG SIGNALING	HEDGEHOG SIGNALING	26	0.476653	1.53101	0.0288054	0.0411506	0.0129949	1518	tags=31%, list=10%, signal=28%	ENSG00000185920/ENSG00000145715/ENSG00000147852/ENSG00000198910/ENSG00000164683/ENSG00000092964/ENSG00000079482/ENSG00000111087	8	0.307692	INFL.48vs1.NO	0.74071	Group 6: Specialized Functions	FALSE	1	0.285714
GLYCOLYSIS	GLYCOLYSIS	172	-0.280239	-1.29225	0.0525292	0.0729572	0.0230391	2427	tags=24%, list=16%, signal=21%	ENSG00000117448/ENSG00000166347/ENSG00000167772/ENSG00000122882/ENSG00000159167/ENSG00000008838/ENSG00000108479/ENSG00000125166/ENSG00000152952/ENSG00000067225/ENSG00000151348/ENSG00000143149/ENSG00000102144/ENSG00000149925/ENSG00000074800/ENSG00000146701/ENSG00000136810/ENSG00000063660/ENSG00000033011/ENSG00000188157/ENSG00000038427/ENSG00000163235/ENSG00000091140/ENSG00000014641/ENSG00000140650…	42	0.244186	INFL.48vs1.NO	1.31323	Group 6: Specialized Functions	FALSE	1	0.285714
SPERMATOGENESIS	SPERMATOGENESIS	69	-0.340451	-1.35659	0.0588235	0.0781924	0.0246923	2248	tags=30%, list=15%, signal=26%	ENSG00000211460/ENSG00000100206/ENSG00000156873/ENSG00000123496/ENSG00000163923/ENSG00000117650/ENSG00000112742/ENSG00000169679/ENSG00000163781/ENSG00000122644/ENSG00000106829/ENSG00000006634/ENSG00000134202/ENSG00000121058/ENSG00000106462/ENSG00000157456/ENSG00000170312/ENSG00000100526/ENSG00000142945/ENSG00000164070/ENSG00000121152	21	0.304348	INFL.48vs1.NO	1.40746	Group 4: Cellular Processes and Development	FALSE	1	0.25
UV RESPONSE DN	UV RESPONSE DN	142	0.290577	1.29239	0.0594262	0.0781924	0.0246923	2753	tags=27%, list=19%, signal=22%	ENSG00000019549/ENSG00000070778/ENSG00000198718/ENSG00000137764/ENSG00000111276/ENSG00000112062/ENSG00000083896/ENSG00000121067/ENSG00000164252/ENSG00000174738/ENSG00000147852/ENSG00000132170/ENSG00000163697/ENSG00000112941/ENSG00000118482/ENSG00000088812/ENSG00000101665/ENSG00000064309/ENSG00000180340/ENSG00000143776/ENSG00000164654/ENSG00000075711/ENSG00000164190/ENSG00000186480/ENSG00000171132…	38	0.267606	INFL.48vs1.NO	1.40746	Group 5: Signal Regulation and Stress Response	FALSE	1	0.2
HYPOXIA	HYPOXIA	169	0.262038	1.19698	0.112474	0.144198	0.0455362	1907	tags=18%, list=13%, signal=16%	ENSG00000138764/ENSG00000175197/ENSG00000147872/ENSG00000114796/ENSG00000109046/ENSG00000115548/ENSG00000087074/ENSG00000111276/ENSG00000188994/ENSG00000100311/ENSG00000059804/ENSG00000119950/ENSG00000168214/ENSG00000162512/ENSG00000133639/ENSG00000181788/ENSG00000147852/ENSG00000069667/ENSG00000168209/ENSG00000163516/ENSG00000119630/ENSG00000169242/ENSG00000044574/ENSG00000100196/ENSG00000111674…	31	0.183432	INFL.48vs1.NO	2.59556	Group 5: Signal Regulation and Stress Response	FALSE	1	0.2
WNT BETA CATENIN SIGNALING	WNT BETA CATENIN SIGNALING	35	0.355197	1.21576	0.159681	0.199601	0.0630318	3299	tags=37%, list=22%, signal=29%	ENSG00000185920/ENSG00000163517/ENSG00000198719/ENSG00000168214/ENSG00000164683/ENSG00000161021/ENSG00000004975/ENSG00000108840/ENSG00000148400/ENSG00000143801/ENSG00000196498/ENSG00000165879/ENSG00000136997	13	0.371429	INFL.48vs1.NO	3.59281	Group 4: Cellular Processes and Development	FALSE	1	0.25
CHOLESTEROL HOMEOSTASIS	CHOLESTEROL HOMEOSTASIS	66	-0.292756	-1.15461	0.214592	0.261698	0.0826414	1051	tags=18%, list=7%, signal=17%	ENSG00000184009/ENSG00000105755/ENSG00000161921/ENSG00000109084/ENSG00000164687/ENSG00000147676/ENSG00000011422/ENSG00000169919/ENSG00000101384/ENSG00000163191/ENSG00000112972/ENSG00000168036	12	0.181818	INFL.48vs1.NO	4.71056	Group 1: Metabolism and Homeostasis	FALSE	1	0.333333
UNFOLDED PROTEIN RESPONSE	UNFOLDED PROTEIN RESPONSE	112	0.259559	1.11186	0.260606	0.310245	0.0979722	3184	tags=36%, list=22%, signal=28%	ENSG00000138674/ENSG00000184575/ENSG00000153879/ENSG00000178607/ENSG00000145740/ENSG00000108433/ENSG00000115902/ENSG00000149428/ENSG00000172795/ENSG00000156976/ENSG00000168209/ENSG00000051108/ENSG00000196305/ENSG00000166598/ENSG00000044574/ENSG00000100196/ENSG00000128590/ENSG00000134109/ENSG00000138073/ENSG00000272886/ENSG00000172071/ENSG00000106080/ENSG00000112685/ENSG00000179218/ENSG00000120742…	40	0.357143	INFL.48vs1.NO	5.58442	Group 6: Specialized Functions	FALSE	1	0.285714
PROTEIN SECRETION	PROTEIN SECRETION	92	0.238786	0.993569	0.444664	0.517051	0.163279	2502	tags=21%, list=17%, signal=17%	ENSG00000079950/ENSG00000109572/ENSG00000138674/ENSG00000144674/ENSG00000108433/ENSG00000150961/ENSG00000138768/ENSG00000122126/ENSG00000136193/ENSG00000117533/ENSG00000165240/ENSG00000170348/ENSG00000092531/ENSG00000066777/ENSG00000141198/ENSG00000197081/ENSG00000054523/ENSG00000085365/ENSG00000181704	19	0.206522	INFL.48vs1.NO	9.30692	Group 6: Specialized Functions	FALSE	1	0.285714
NOTCH SIGNALING	NOTCH SIGNALING	30	0.293246	0.976573	0.477823	0.54298	0.171467	2333	tags=23%, list=16%, signal=20%	ENSG00000114315/ENSG00000106003/ENSG00000198719/ENSG00000110042/ENSG00000072803/ENSG00000148400/ENSG00000143801	7	0.233333	INFL.48vs1.NO	9.77364	Group 3: Cellular Regulation and Proliferation	FALSE	1	0.4375
TGF BETA SIGNALING	TGF BETA SIGNALING	52	-0.23748	-0.898838	0.608696	0.676329	0.213577	2677	tags=27%, list=18%, signal=22%	ENSG00000166949/ENSG00000170365/ENSG00000136807/ENSG00000144136/ENSG00000125968/ENSG00000109332/ENSG00000137936/ENSG00000159128/ENSG00000116478/ENSG00000117318/ENSG00000018408/ENSG00000168036/ENSG00000115738/ENSG00000137801	14	0.269231	INFL.48vs1.NO	12.1739	Group 4: Cellular Processes and Development	FALSE	1	0.25
KRAS SIGNALING DN	KRAS SIGNALING DN	104	-0.213054	-0.91655	0.633401	0.68848	0.217415	1931	tags=17%, list=13%, signal=15%	ENSG00000149177/ENSG00000153234/ENSG00000149021/ENSG00000171346/ENSG00000157601/ENSG00000103313/ENSG00000181773/ENSG00000139182/ENSG00000148308/ENSG00000128408/ENSG00000243566/ENSG00000078401/ENSG00000118515/ENSG00000171401/ENSG00000124466/ENSG00000138376/ENSG00000198018/ENSG00000197632	18	0.173077	INFL.48vs1.NO	12.3926	Group 3: Cellular Regulation and Proliferation	FALSE	1	0.4375
ESTROGEN RESPONSE EARLY	ESTROGEN RESPONSE EARLY	170	-0.189601	-0.872569	0.764133	0.812907	0.256707	2760	tags=22%, list=19%, signal=18%	ENSG00000196372/ENSG00000152137/ENSG00000169083/ENSG00000079459/ENSG00000140526/ENSG00000163659/ENSG00000012660/ENSG00000090013/ENSG00000148154/ENSG00000008838/ENSG00000132661/ENSG00000152767/ENSG00000175591/ENSG00000129451/ENSG00000171346/ENSG00000120690/ENSG00000125850/ENSG00000141753/ENSG00000158747/ENSG00000165272/ENSG00000102393/ENSG00000086062/ENSG00000096060/ENSG00000171401/ENSG00000148344…	37	0.217647	INFL.48vs1.NO	14.6323	Group 4: Cellular Processes and Development	FALSE	1	0.25
PANCREAS BETA CELLS	PANCREAS BETA CELLS	18	0.239806	0.703682	0.876268	0.912779	0.288246	708	tags=11%, list=5%, signal=11%	ENSG00000136854/ENSG00000016082	2	0.111111	INFL.48vs1.NO	16.43	Group 3: Cellular Regulation and Proliferation	FALSE	1	0.4375
MYOGENESIS	MYOGENESIS	136	0.171813	0.760333	0.953061	0.972511	0.307109	3926	tags=28%, list=27%, signal=21%	ENSG00000068305/ENSG00000166833/ENSG00000065361/ENSG00000156976/ENSG00000150281/ENSG00000182580/ENSG00000162104/ENSG00000130821/ENSG00000162688/ENSG00000099194/ENSG00000100842/ENSG00000134324/ENSG00000095321/ENSG00000140945/ENSG00000099860/ENSG00000134107/ENSG00000178104/ENSG00000124212/ENSG00000108840/ENSG00000178188/ENSG00000148400/ENSG00000197694/ENSG00000143801/ENSG00000168398/ENSG00000071553…	38	0.279412	INFL.48vs1.NO	17.5052	Group 4: Cellular Processes and Development	FALSE	1	0.25
BILE ACID METABOLISM	BILE ACID METABOLISM	76	0.166168	0.671217	0.979206	0.979206	0.309223	3551	tags=22%, list=24%, signal=17%	ENSG00000069869/ENSG00000103150/ENSG00000108733/ENSG00000112874/ENSG00000166821/ENSG00000141458/ENSG00000116906/ENSG00000198189/ENSG00000138413/ENSG00000124788/ENSG00000101986/ENSG00000089057/ENSG00000167972/ENSG00000154262/ENSG00000102910/ENSG00000197448/ENSG00000099377	17	0.223684	INFL.48vs1.NO	17.6257	Group 1: Metabolism and Homeostasis	FALSE	1	0.333333
E2F TARGETS	E2F TARGETS	199	-0.677287	-3.23953	1e-10	5.55556e-10	1.87135e-10	2399	tags=59%, list=16%, signal=50%	ENSG00000113810/ENSG00000124207/ENSG00000161888/ENSG00000123131/ENSG00000124795/ENSG00000079616/ENSG00000213347/ENSG00000164985/ENSG00000029993/ENSG00000156970/ENSG00000131470/ENSG00000144580/ENSG00000167005/ENSG00000090889/ENSG00000139734/ENSG00000172336/ENSG00000126787/ENSG00000075131/ENSG00000142945/ENSG00000137310/ENSG00000106462/ENSG00000106628/ENSG00000100526/ENSG00000076382/ENSG00000173207…	117	0.58794	INFL.48vs0.NO	1.06667e-08	Group 3: Cellular Regulation and Proliferation	TRUE	1	0.5
MYC TARGETS V1	MYC TARGETS V1	199	-0.664018	-3.17606	1e-10	5.55556e-10	1.87135e-10	2863	tags=65%, list=19%, signal=53%	ENSG00000140988/ENSG00000141759/ENSG00000138385/ENSG00000170142/ENSG00000120438/ENSG00000205937/ENSG00000169714/ENSG00000115233/ENSG00000173692/ENSG00000096384/ENSG00000143727/ENSG00000129084/ENSG00000013275/ENSG00000125944/ENSG00000123131/ENSG00000155959/ENSG00000124795/ENSG00000110958/ENSG00000214026/ENSG00000125870/ENSG00000065427/ENSG00000077312/ENSG00000173674/ENSG00000041357/ENSG00000143621…	129	0.648241	INFL.48vs0.NO	1.06667e-08	Group 3: Cellular Regulation and Proliferation	TRUE	1	0.5
EPITHELIAL MESENCHYMAL TRANSITION	EPITHELIAL MESENCHYMAL TRANSITION	188	-0.626395	-2.97369	1e-10	5.55556e-10	1.87135e-10	3337	tags=61%, list=23%, signal=48%	ENSG00000026508/ENSG00000070087/ENSG00000166825/ENSG00000180914/ENSG00000172164/ENSG00000163132/ENSG00000111341/ENSG00000148848/ENSG00000259207/ENSG00000135862/ENSG00000117385/ENSG00000132561/ENSG00000135318/ENSG00000107796/ENSG00000118503/ENSG00000117152/ENSG00000166033/ENSG00000172061/ENSG00000152377/ENSG00000122176/ENSG00000196569/ENSG00000164932/ENSG00000084636/ENSG00000087245/ENSG00000128595…	114	0.606383	INFL.48vs0.NO	1.06667e-08	Group 4: Cellular Processes and Development	TRUE	1	0.375
OXIDATIVE PHOSPHORYLATION	OXIDATIVE PHOSPHORYLATION	193	-0.594524	-2.83443	1e-10	5.55556e-10	1.87135e-10	3870	tags=67%, list=26%, signal=50%	ENSG00000131100/ENSG00000178741/ENSG00000164039/ENSG00000078668/ENSG00000060971/ENSG00000183648/ENSG00000075239/ENSG00000062485/ENSG00000084754/ENSG00000087088/ENSG00000119421/ENSG00000104325/ENSG00000127884/ENSG00000139180/ENSG00000171503/ENSG00000127540/ENSG00000091483/ENSG00000116898/ENSG00000132313/ENSG00000131495/ENSG00000111775/ENSG00000109390/ENSG00000072506/ENSG00000143252/ENSG00000010256…	129	0.668394	INFL.48vs0.NO	1.06667e-08	Group 6: Specialized Functions	TRUE	1	0.285714
G2M CHECKPOINT	G2M CHECKPOINT	197	-0.545523	-2.60264	1e-10	5.55556e-10	1.87135e-10	3765	tags=56%, list=26%, signal=43%	ENSG00000136450/ENSG00000135451/ENSG00000136527/ENSG00000036257/ENSG00000093000/ENSG00000110092/ENSG00000136824/ENSG00000091651/ENSG00000006634/ENSG00000143033/ENSG00000137812/ENSG00000072501/ENSG00000166949/ENSG00000197903/ENSG00000108468/ENSG00000117748/ENSG00000080986/ENSG00000164754/ENSG00000157456/ENSG00000143995/ENSG00000088325/ENSG00000169679/ENSG00000123080/ENSG00000131747/ENSG00000198901…	111	0.563452	INFL.48vs0.NO	1.06667e-08	Group 3: Cellular Regulation and Proliferation	TRUE	1	0.5
COAGULATION	COAGULATION	93	-0.580485	-2.48265	1e-10	5.55556e-10	1.87135e-10	3143	tags=48%, list=21%, signal=38%	ENSG00000259207/ENSG00000173531/ENSG00000102226/ENSG00000166670/ENSG00000166033/ENSG00000159403/ENSG00000162909/ENSG00000197635/ENSG00000085377/ENSG00000197249/ENSG00000087245/ENSG00000010278/ENSG00000111144/ENSG00000172354/ENSG00000168374/ENSG00000182326/ENSG00000104324/ENSG00000175899/ENSG00000172380/ENSG00000136238/ENSG00000118263/ENSG00000149968/ENSG00000164733/ENSG00000137673/ENSG00000010810…	45	0.483871	INFL.48vs0.NO	1.06667e-08	Group 6: Specialized Functions	TRUE	1	0.285714
ALLOGRAFT REJECTION	ALLOGRAFT REJECTION	117	-0.544835	-2.42983	1e-10	5.55556e-10	1.87135e-10	2428	tags=45%, list=16%, signal=38%	ENSG00000104998/ENSG00000069399/ENSG00000113643/ENSG00000147168/ENSG00000042493/ENSG00000204287/ENSG00000143753/ENSG00000114686/ENSG00000181163/ENSG00000026103/ENSG00000104432/ENSG00000143479/ENSG00000185507/ENSG00000271503/ENSG00000134954/ENSG00000204592/ENSG00000163131/ENSG00000100353/ENSG00000108691/ENSG00000205220/ENSG00000090339/ENSG00000122641/ENSG00000137462/ENSG00000196776/ENSG00000142208…	53	0.452991	INFL.48vs0.NO	1.06667e-08	Group 2: Immune Response and Inflammation	TRUE	1	0.875
INFLAMMATORY RESPONSE	INFLAMMATORY RESPONSE	137	-0.529602	-2.42179	1e-10	5.55556e-10	1.87135e-10	2341	tags=42%, list=16%, signal=35%	ENSG00000130303/ENSG00000146242/ENSG00000103313/ENSG00000132155/ENSG00000175591/ENSG00000105835/ENSG00000142166/ENSG00000170961/ENSG00000080815/ENSG00000131979/ENSG00000162493/ENSG00000185507/ENSG00000184588/ENSG00000271503/ENSG00000123610/ENSG00000065135/ENSG00000130706/ENSG00000185885/ENSG00000176170/ENSG00000108691/ENSG00000169429/ENSG00000198121/ENSG00000090339/ENSG00000122641/ENSG00000137462…	57	0.416058	INFL.48vs0.NO	1.06667e-08	Group 2: Immune Response and Inflammation	TRUE	1	0.875
TNFA SIGNALING VIA NFKB	TNFA SIGNALING VIA NFKB	188	-0.475506	-2.25737	1e-10	5.55556e-10	1.87135e-10	2215	tags=40%, list=15%, signal=34%	ENSG00000134352/ENSG00000221869/ENSG00000144476/ENSG00000153234/ENSG00000163110/ENSG00000130066/ENSG00000105835/ENSG00000143384/ENSG00000041982/ENSG00000003402/ENSG00000131669/ENSG00000158050/ENSG00000131979/ENSG00000160326/ENSG00000077150/ENSG00000184588/ENSG00000175592/ENSG00000271503/ENSG00000123610/ENSG00000122861/ENSG00000176170/ENSG00000108691/ENSG00000101384/ENSG00000118515/ENSG00000090339…	75	0.398936	INFL.48vs0.NO	1.06667e-08	Group 2: Immune Response and Inflammation	TRUE	1	0.875
INTERFERON GAMMA RESPONSE	INTERFERON GAMMA RESPONSE	167	-0.477871	-2.23876	5.91988e-10	2.95994e-09	9.97033e-10	3171	tags=47%, list=21%, signal=38%	ENSG00000108688/ENSG00000141574/ENSG00000187608/ENSG00000137275/ENSG00000106785/ENSG00000168394/ENSG00000120217/ENSG00000197329/ENSG00000121858/ENSG00000157601/ENSG00000118503/ENSG00000231925/ENSG00000159403/ENSG00000111335/ENSG00000101347/ENSG00000130589/ENSG00000168610/ENSG00000196954/ENSG00000150347/ENSG00000060491/ENSG00000155287/ENSG00000130303/ENSG00000132109/ENSG00000234127/ENSG00000182326…	79	0.473054	INFL.48vs0.NO	5.68309e-08	Group 2: Immune Response and Inflammation	TRUE	1	0.875
MYC TARGETS V2	MYC TARGETS V2	57	-0.628131	-2.44039	6.22332e-09	2.62554e-08	8.84392e-09	2049	tags=53%, list=14%, signal=45%	ENSG00000142733/ENSG00000181163/ENSG00000177192/ENSG00000158050/ENSG00000112578/ENSG00000163938/ENSG00000122565/ENSG00000142731/ENSG00000179958/ENSG00000135446/ENSG00000106305/ENSG00000140263/ENSG00000088205/ENSG00000163811/ENSG00000170515/ENSG00000109084/ENSG00000001497/ENSG00000166197/ENSG00000114767/ENSG00000053372/ENSG00000100029/ENSG00000048162/ENSG00000148840/ENSG00000167085/ENSG00000101361…	30	0.526316	INFL.48vs0.NO	5.04103e-07	Group 3: Cellular Regulation and Proliferation	TRUE	1	0.5
UV RESPONSE UP	UV RESPONSE UP	138	-0.475371	-2.17833	6.30129e-09	2.62554e-08	8.84392e-09	2847	tags=39%, list=19%, signal=32%	ENSG00000086061/ENSG00000106244/ENSG00000115694/ENSG00000069482/ENSG00000100292/ENSG00000168779/ENSG00000068001/ENSG00000163932/ENSG00000096401/ENSG00000214026/ENSG00000128311/ENSG00000134352/ENSG00000128524/ENSG00000115457/ENSG00000128059/ENSG00000131979/ENSG00000189221/ENSG00000148229/ENSG00000072274/ENSG00000030110/ENSG00000165272/ENSG00000163882/ENSG00000169684/ENSG00000090339/ENSG00000149925…	54	0.391304	INFL.48vs0.NO	5.04103e-07	Group 5: Signal Regulation and Stress Response	TRUE	1	0.4
COMPLEMENT	COMPLEMENT	152	-0.464976	-2.1447	1.05891e-08	4.07274e-08	1.37187e-08	2581	tags=38%, list=17%, signal=32%	ENSG00000177105/ENSG00000196954/ENSG00000035862/ENSG00000197635/ENSG00000115041/ENSG00000164111/ENSG00000085377/ENSG00000163932/ENSG00000197249/ENSG00000111144/ENSG00000132155/ENSG00000172354/ENSG00000182326/ENSG00000104324/ENSG00000080815/ENSG00000173653/ENSG00000164733/ENSG00000185507/ENSG00000010810/ENSG00000271503/ENSG00000114353/ENSG00000108518/ENSG00000065135/ENSG00000163131/ENSG00000137752…	58	0.381579	INFL.48vs0.NO	7.81966e-07	Group 2: Immune Response and Inflammation	TRUE	1	0.875
FATTY ACID METABOLISM	FATTY ACID METABOLISM	136	-0.466334	-2.13193	9.77954e-08	3.49269e-07	1.17649e-07	3813	tags=46%, list=26%, signal=35%	ENSG00000164024/ENSG00000060971/ENSG00000078804/ENSG00000151790/ENSG00000104325/ENSG00000127884/ENSG00000171503/ENSG00000091483/ENSG00000072506/ENSG00000143252/ENSG00000100823/ENSG00000135821/ENSG00000123689/ENSG00000012660/ENSG00000133835/ENSG00000159228/ENSG00000167315/ENSG00000168291/ENSG00000117592/ENSG00000068366/ENSG00000160124/ENSG00000111897/ENSG00000080824/ENSG00000165092/ENSG00000120437…	63	0.463235	INFL.48vs0.NO	6.70597e-06	Group 1: Metabolism and Homeostasis	TRUE	1	0.333333
IL6 JAK STAT3 SIGNALING	IL6 JAK STAT3 SIGNALING	64	-0.572348	-2.27609	1.4029e-07	4.67634e-07	1.57519e-07	2300	tags=58%, list=16%, signal=49%	ENSG00000115594/ENSG00000116678/ENSG00000125538/ENSG00000108688/ENSG00000026508/ENSG00000145431/ENSG00000259207/ENSG00000100292/ENSG00000168610/ENSG00000115590/ENSG00000010278/ENSG00000134352/ENSG00000147168/ENSG00000175899/ENSG00000142166/ENSG00000026103/ENSG00000104432/ENSG00000006327/ENSG00000030110/ENSG00000137462/ENSG00000177885/ENSG00000196396/ENSG00000172936/ENSG00000115604/ENSG00000185338…	37	0.578125	INFL.48vs0.NO	8.97858e-06	Group 2: Immune Response and Inflammation	TRUE	1	0.875
DNA REPAIR	DNA REPAIR	146	-0.44671	-2.04715	2.75274e-07	8.6023e-07	2.89762e-07	3561	tags=47%, list=24%, signal=36%	ENSG00000005075/ENSG00000074319/ENSG00000137947/ENSG00000149136/ENSG00000163918/ENSG00000213246/ENSG00000105928/ENSG00000170502/ENSG00000117748/ENSG00000163161/ENSG00000140307/ENSG00000165684/ENSG00000103202/ENSG00000167986/ENSG00000102226/ENSG00000166337/ENSG00000105656/ENSG00000094914/ENSG00000185608/ENSG00000100387/ENSG00000125877/ENSG00000099817/ENSG00000114956/ENSG00000167005/ENSG00000170540…	68	0.465753	INFL.48vs0.NO	1.65164e-05	Group 3: Cellular Regulation and Proliferation	TRUE	1	0.5
APICAL JUNCTION	APICAL JUNCTION	161	-0.421933	-1.95805	3.52263e-07	1.03607e-06	3.48991e-07	2867	tags=37%, list=19%, signal=30%	ENSG00000149573/ENSG00000181885/ENSG00000072110/ENSG00000160691/ENSG00000169992/ENSG00000127990/ENSG00000110400/ENSG00000214063/ENSG00000084636/ENSG00000087245/ENSG00000118680/ENSG00000166086/ENSG00000067445/ENSG00000128591/ENSG00000130402/ENSG00000079819/ENSG00000138796/ENSG00000053747/ENSG00000198053/ENSG00000050405/ENSG00000038427/ENSG00000126458/ENSG00000172260/ENSG00000167123/ENSG00000064666…	60	0.372671	INFL.48vs0.NO	1.98925e-05	Group 3: Cellular Regulation and Proliferation	TRUE	1	0.5
XENOBIOTIC METABOLISM	XENOBIOTIC METABOLISM	144	-0.422568	-1.93446	1.95471e-06	5.42975e-06	1.82897e-06	3458	tags=40%, list=23%, signal=31%	ENSG00000169738/ENSG00000171503/ENSG00000130649/ENSG00000112033/ENSG00000121691/ENSG00000086696/ENSG00000133313/ENSG00000101444/ENSG00000092969/ENSG00000100417/ENSG00000012660/ENSG00000159228/ENSG00000131844/ENSG00000100292/ENSG00000093010/ENSG00000139508/ENSG00000103876/ENSG00000143727/ENSG00000100714/ENSG00000110958/ENSG00000159131/ENSG00000169902/ENSG00000065427/ENSG00000198682/ENSG00000163110…	58	0.402778	INFL.48vs0.NO	0.000104251	Group 1: Metabolism and Homeostasis	TRUE	1	0.333333
INTERFERON ALPHA RESPONSE	INTERFERON ALPHA RESPONSE	87	-0.472885	-2.00174	1.47127e-05	3.87177e-05	1.30417e-05	3171	tags=44%, list=21%, signal=34%	ENSG00000106785/ENSG00000168394/ENSG00000162645/ENSG00000157601/ENSG00000130589/ENSG00000112773/ENSG00000060491/ENSG00000155287/ENSG00000130303/ENSG00000132109/ENSG00000234127/ENSG00000182326/ENSG00000182179/ENSG00000104432/ENSG00000185507/ENSG00000185885/ENSG00000137752/ENSG00000139679/ENSG00000165949/ENSG00000068079/ENSG00000196776/ENSG00000204525/ENSG00000108679/ENSG00000204264/ENSG00000142089…	38	0.436782	INFL.48vs0.NO	0.00074338	Group 2: Immune Response and Inflammation	TRUE	1	0.875
ESTROGEN RESPONSE LATE	ESTROGEN RESPONSE LATE	167	-0.388393	-1.81957	2.59635e-05	6.49089e-05	2.1864e-05	3547	tags=41%, list=24%, signal=32%	ENSG00000110092/ENSG00000148700/ENSG00000133424/ENSG00000172183/ENSG00000136770/ENSG00000169738/ENSG00000179388/ENSG00000026508/ENSG00000112984/ENSG00000141401/ENSG00000104522/ENSG00000012660/ENSG00000180530/ENSG00000131747/ENSG00000213853/ENSG00000069482/ENSG00000054598/ENSG00000152137/ENSG00000197249/ENSG00000010278/ENSG00000112759/ENSG00000146242/ENSG00000128311/ENSG00000105974/ENSG00000134352…	69	0.413174	INFL.48vs0.NO	0.00124625	Group 4: Cellular Processes and Development	TRUE	1	0.375
MTORC1 SIGNALING	MTORC1 SIGNALING	195	-0.367191	-1.75201	3.14053e-05	7.47746e-05	2.51872e-05	2439	tags=32%, list=17%, signal=27%	ENSG00000138071/ENSG00000013275/ENSG00000103365/ENSG00000104549/ENSG00000010278/ENSG00000111144/ENSG00000083635/ENSG00000041357/ENSG00000152952/ENSG00000120705/ENSG00000105835/ENSG00000256269/ENSG00000170606/ENSG00000131467/ENSG00000072274/ENSG00000102879/ENSG00000145545/ENSG00000146731/ENSG00000074800/ENSG00000115091/ENSG00000113328/ENSG00000138069/ENSG00000116161/ENSG00000180817/ENSG00000161057…	63	0.323077	INFL.48vs0.NO	0.00143567	Group 3: Cellular Regulation and Proliferation	TRUE	1	0.5
KRAS SIGNALING UP	KRAS SIGNALING UP	147	-0.385206	-1.76801	0.000119226	0.000270968	9.12734e-05	2937	tags=35%, list=20%, signal=29%	ENSG00000151694/ENSG00000123689/ENSG00000023445/ENSG00000166670/ENSG00000118503/ENSG00000149573/ENSG00000196449/ENSG00000104783/ENSG00000144063/ENSG00000147168/ENSG00000184254/ENSG00000167772/ENSG00000003436/ENSG00000131016/ENSG00000131620/ENSG00000151651/ENSG00000134954/ENSG00000106991/ENSG00000117594/ENSG00000122861/ENSG00000163131/ENSG00000128713/ENSG00000116132/ENSG00000167244/ENSG00000134531…	52	0.353741	INFL.48vs0.NO	0.00520259	Group 3: Cellular Regulation and Proliferation	TRUE	1	0.5
ANGIOGENESIS	ANGIOGENESIS	27	-0.635308	-2.09718	0.00014695	0.000319457	0.000107606	2193	tags=52%, list=15%, signal=44%	ENSG00000174640/ENSG00000038427/ENSG00000204262/ENSG00000101384/ENSG00000077782/ENSG00000159167/ENSG00000173391/ENSG00000138448/ENSG00000102265/ENSG00000146072/ENSG00000163956/ENSG00000163430/ENSG00000178726/ENSG00000124875	14	0.518519	INFL.48vs0.NO	0.00613357	Group 4: Cellular Processes and Development	TRUE	1	0.375
REACTIVE OXYGEN SPECIES PATHWAY	REACTIVE OXYGEN SPECIES PATHWAY	45	-0.540181	-2.00225	0.000181056	0.000377201	0.000127057	3922	tags=49%, list=27%, signal=36%	ENSG00000023909/ENSG00000173221/ENSG00000172939/ENSG00000167815/ENSG00000211445/ENSG00000117450/ENSG00000107438/ENSG00000121691/ENSG00000177556/ENSG00000184983/ENSG00000115694/ENSG00000103415/ENSG00000117592/ENSG00000123131/ENSG00000158864/ENSG00000067057/ENSG00000134248/ENSG00000136810/ENSG00000065518/ENSG00000142168/ENSG00000008394/ENSG00000112096	22	0.488889	INFL.48vs0.NO	0.00724225	Group 5: Signal Regulation and Stress Response	TRUE	1	0.4
GLYCOLYSIS	GLYCOLYSIS	172	-0.346937	-1.63338	0.000429366	0.000858732	0.000289257	3529	tags=37%, list=24%, signal=28%	ENSG00000122882/ENSG00000172183/ENSG00000100504/ENSG00000130313/ENSG00000196262/ENSG00000026508/ENSG00000122884/ENSG00000143252/ENSG00000112984/ENSG00000135318/ENSG00000170425/ENSG00000175040/ENSG00000104522/ENSG00000161980/ENSG00000108479/ENSG00000013275/ENSG00000113643/ENSG00000008838/ENSG00000117448/ENSG00000116260/ENSG00000169902/ENSG00000146242/ENSG00000067057/ENSG00000140650/ENSG00000167772…	63	0.366279	INFL.48vs0.NO	0.0164877	Group 6: Specialized Functions	FALSE	1	0.285714
ADIPOGENESIS	ADIPOGENESIS	182	-0.340331	-1.61066	0.000642075	0.00123476	0.000415919	3684	tags=40%, list=25%, signal=30%	ENSG00000062485/ENSG00000111684/ENSG00000148175/ENSG00000211445/ENSG00000065534/ENSG00000104325/ENSG00000127884/ENSG00000127540/ENSG00000111775/ENSG00000121691/ENSG00000241399/ENSG00000143252/ENSG00000010256/ENSG00000171135/ENSG00000100347/ENSG00000177697/ENSG00000123080/ENSG00000132305/ENSG00000167315/ENSG00000213619/ENSG00000197150/ENSG00000079739/ENSG00000177469/ENSG00000165678/ENSG00000103876…	72	0.395604	INFL.48vs0.NO	0.0237074	Group 1: Metabolism and Homeostasis	FALSE	1	0.333333
HEME METABOLISM	HEME METABOLISM	162	0.319806	1.52075	0.00134702	0.00249447	0.000840244	2864	tags=29%, list=19%, signal=24%	ENSG00000170385/ENSG00000187735/ENSG00000136451/ENSG00000159023/ENSG00000109572/ENSG00000122741/ENSG00000065970/ENSG00000166167/ENSG00000159388/ENSG00000159082/ENSG00000109787/ENSG00000119950/ENSG00000068971/ENSG00000040531/ENSG00000133069/ENSG00000108799/ENSG00000164010/ENSG00000024862/ENSG00000141084/ENSG00000034677/ENSG00000144659/ENSG00000130227/ENSG00000130821/ENSG00000006459/ENSG00000033627…	47	0.290123	INFL.48vs0.NO	0.0478939	Group 1: Metabolism and Homeostasis	FALSE	1	0.333333
IL2 STAT5 SIGNALING	IL2 STAT5 SIGNALING	151	-0.337965	-1.5557	0.00167074	0.00298346	0.00100495	1762	tags=25%, list=12%, signal=22%	ENSG00000144802/ENSG00000138821/ENSG00000117595/ENSG00000115758/ENSG00000128791/ENSG00000116729/ENSG00000141378/ENSG00000115602/ENSG00000134531/ENSG00000157483/ENSG00000091409/ENSG00000124570/ENSG00000148834/ENSG00000162889/ENSG00000056558/ENSG00000112576/ENSG00000067082/ENSG00000142089/ENSG00000197594/ENSG00000115604/ENSG00000185338/ENSG00000110651/ENSG00000094804/ENSG00000128342/ENSG00000104267…	37	0.245033	INFL.48vs0.NO	0.0572824	Group 2: Immune Response and Inflammation	FALSE	1	0.875
APOPTOSIS	APOPTOSIS	146	-0.329989	-1.51225	0.0041835	0.00721293	0.00242962	3616	tags=40%, list=25%, signal=31%	ENSG00000110092/ENSG00000211445/ENSG00000087088/ENSG00000125538/ENSG00000019991/ENSG00000172183/ENSG00000131238/ENSG00000147155/ENSG00000179388/ENSG00000026508/ENSG00000167779/ENSG00000111057/ENSG00000173039/ENSG00000168394/ENSG00000121858/ENSG00000092969/ENSG00000023445/ENSG00000086061/ENSG00000131747/ENSG00000100292/ENSG00000171552/ENSG00000087274/ENSG00000196954/ENSG00000035862/ENSG00000160789…	59	0.40411	INFL.48vs0.NO	0.138488	Group 5: Signal Regulation and Stress Response	FALSE	1	0.4
PEROXISOME	PEROXISOME	87	-0.383638	-1.62396	0.00438664	0.00731107	0.00246268	4087	tags=46%, list=28%, signal=33%	ENSG00000198721/ENSG00000182985/ENSG00000116133/ENSG00000116171/ENSG00000149021/ENSG00000060971/ENSG00000100372/ENSG00000214253/ENSG00000117450/ENSG00000126432/ENSG00000174775/ENSG00000075223/ENSG00000121691/ENSG00000163161/ENSG00000012660/ENSG00000133835/ENSG00000131747/ENSG00000169714/ENSG00000162496/ENSG00000068366/ENSG00000165092/ENSG00000166426/ENSG00000119541/ENSG00000012061/ENSG00000013364…	40	0.45977	INFL.48vs0.NO	0.140373	Group 6: Specialized Functions	FALSE	1	0.285714
PI3K AKT MTOR SIGNALING	PI3K AKT MTOR SIGNALING	93	-0.371683	-1.58963	0.00512541	0.00826679	0.0027846	2439	tags=32%, list=17%, signal=27%	ENSG00000138071/ENSG00000130669/ENSG00000159445/ENSG00000132155/ENSG00000147168/ENSG00000111229/ENSG00000136238/ENSG00000143761/ENSG00000172531/ENSG00000108518/ENSG00000115091/ENSG00000135932/ENSG00000135446/ENSG00000151247/ENSG00000170312/ENSG00000166913/ENSG00000177885/ENSG00000142208/ENSG00000172936/ENSG00000161203/ENSG00000137713/ENSG00000034152/ENSG00000127445/ENSG00000172757/ENSG00000141522…	30	0.322581	INFL.48vs0.NO	0.158722	Group 3: Cellular Regulation and Proliferation	FALSE	1	0.5
APICAL SURFACE	APICAL SURFACE	33	-0.488644	-1.70568	0.00714651	0.010828	0.00364734	2205	tags=36%, list=15%, signal=31%	ENSG00000147168/ENSG00000169129/ENSG00000112139/ENSG00000101955/ENSG00000124466/ENSG00000254087/ENSG00000086062/ENSG00000154096/ENSG00000137845/ENSG00000180447/ENSG00000011422/ENSG00000134202	12	0.363636	INFL.48vs0.NO	0.207898	Group 3: Cellular Regulation and Proliferation	FALSE	1	0.5
ANDROGEN RESPONSE	ANDROGEN RESPONSE	91	-0.35737	-1.52626	0.00696601	0.010828	0.00364734	2952	tags=36%, list=20%, signal=29%	ENSG00000170421/ENSG00000101558/ENSG00000012660/ENSG00000072110/ENSG00000138641/ENSG00000112658/ENSG00000150347/ENSG00000183726/ENSG00000163110/ENSG00000130066/ENSG00000184254/ENSG00000117143/ENSG00000131016/ENSG00000065135/ENSG00000130706/ENSG00000103275/ENSG00000118515/ENSG00000196419/ENSG00000140263/ENSG00000142208/ENSG00000112576/ENSG00000120899/ENSG00000170515/ENSG00000086062/ENSG00000266412…	33	0.362637	INFL.48vs0.NO	0.207898	Group 3: Cellular Regulation and Proliferation	FALSE	1	0.5
MITOTIC SPINDLE	MITOTIC SPINDLE	196	-0.272001	-1.29757	0.0467938	0.0688144	0.0231796	2981	tags=30%, list=20%, signal=24%	ENSG00000157456/ENSG00000088325/ENSG00000169679/ENSG00000275835/ENSG00000155903/ENSG00000131747/ENSG00000089159/ENSG00000198901/ENSG00000184445/ENSG00000173327/ENSG00000112877/ENSG00000170037/ENSG00000132254/ENSG00000126214/ENSG00000113810/ENSG00000186716/ENSG00000079616/ENSG00000163808/ENSG00000007168/ENSG00000130402/ENSG00000163110/ENSG00000079819/ENSG00000090889/ENSG00000126787/ENSG00000011426…	59	0.30102	INFL.48vs0.NO	1.32124	Group 3: Cellular Regulation and Proliferation	FALSE	1	0.5
P53 PATHWAY	P53 PATHWAY	193	-0.254053	-1.21121	0.0871795	0.124542	0.041951	3141	tags=28%, list=21%, signal=23%	ENSG00000196743/ENSG00000168394/ENSG00000171720/ENSG00000111716/ENSG00000128422/ENSG00000169567/ENSG00000109906/ENSG00000162783/ENSG00000111424/ENSG00000170855/ENSG00000213977/ENSG00000100417/ENSG00000144034/ENSG00000149547/ENSG00000100292/ENSG00000173846/ENSG00000136048/ENSG00000185088/ENSG00000136159/ENSG00000130066/ENSG00000249859/ENSG00000186834/ENSG00000026103/ENSG00000131669/ENSG00000164070…	55	0.284974	INFL.48vs0.NO	2.39121	Group 3: Cellular Regulation and Proliferation	FALSE	1	0.5
HEDGEHOG SIGNALING	HEDGEHOG SIGNALING	26	0.431884	1.44601	0.0908387	0.126165	0.0424976	1113	tags=27%, list=8%, signal=25%	ENSG00000185920/ENSG00000145715/ENSG00000111087/ENSG00000079482/ENSG00000092964/ENSG00000147852/ENSG00000164683	7	0.269231	INFL.48vs0.NO	2.42236	Group 6: Specialized Functions	FALSE	1	0.285714
CHOLESTEROL HOMEOSTASIS	CHOLESTEROL HOMEOSTASIS	66	-0.314705	-1.26629	0.117754	0.159127	0.0536005	2394	tags=33%, list=16%, signal=28%	ENSG00000164111/ENSG00000104549/ENSG00000169136/ENSG00000010278/ENSG00000160285/ENSG00000116285/ENSG00000120437/ENSG00000079459/ENSG00000164687/ENSG00000006327/ENSG00000160752/ENSG00000161921/ENSG00000101384/ENSG00000105755/ENSG00000100600/ENSG00000109084/ENSG00000184009/ENSG00000112972/ENSG00000169919/ENSG00000011422/ENSG00000163191/ENSG00000168036	22	0.333333	INFL.48vs0.NO	3.05523	Group 1: Metabolism and Homeostasis	FALSE	1	0.333333
UV RESPONSE DN	UV RESPONSE DN	142	0.250838	1.1587	0.164286	0.216165	0.0728136	3039	tags=28%, list=21%, signal=23%	ENSG00000070778/ENSG00000111276/ENSG00000198718/ENSG00000083896/ENSG00000174738/ENSG00000019549/ENSG00000137764/ENSG00000164190/ENSG00000064309/ENSG00000163697/ENSG00000112941/ENSG00000118482/ENSG00000134107/ENSG00000171132/ENSG00000164252/ENSG00000164654/ENSG00000088812/ENSG00000186480/ENSG00000147852/ENSG00000112062/ENSG00000173482/ENSG00000124788/ENSG00000143776/ENSG00000117461/ENSG00000121067…	40	0.28169	INFL.48vs0.NO	4.15038	Group 5: Signal Regulation and Stress Response	FALSE	1	0.4
WNT BETA CATENIN SIGNALING	WNT BETA CATENIN SIGNALING	35	0.315077	1.13091	0.230126	0.295033	0.0993794	1407	tags=23%, list=10%, signal=21%	ENSG00000185920/ENSG00000198719/ENSG00000161021/ENSG00000163517/ENSG00000164683/ENSG00000168214/ENSG00000148400/ENSG00000004975	8	0.228571	INFL.48vs0.NO	5.66463	Group 4: Cellular Processes and Development	FALSE	1	0.375
HYPOXIA	HYPOXIA	169	-0.229762	-1.08098	0.261986	0.327483	0.11031	2995	tags=29%, list=20%, signal=23%	ENSG00000111640/ENSG00000170425/ENSG00000175040/ENSG00000151014/ENSG00000163659/ENSG00000118503/ENSG00000134086/ENSG00000100292/ENSG00000079257/ENSG00000169715/ENSG00000079739/ENSG00000177469/ENSG00000108479/ENSG00000146242/ENSG00000105974/ENSG00000144476/ENSG00000116285/ENSG00000067057/ENSG00000167772/ENSG00000049759/ENSG00000131016/ENSG00000118263/ENSG00000182197/ENSG00000213614/ENSG00000169299…	49	0.289941	INFL.48vs0.NO	6.28767	Group 5: Signal Regulation and Stress Response	FALSE	1	0.4
TGF BETA SIGNALING	TGF BETA SIGNALING	52	-0.278226	-1.06994	0.366412	0.446844	0.150516	1901	tags=38%, list=13%, signal=34%	ENSG00000106799/ENSG00000124225/ENSG00000067560/ENSG00000109332/ENSG00000198742/ENSG00000136807/ENSG00000166949/ENSG00000088832/ENSG00000125968/ENSG00000144136/ENSG00000172531/ENSG00000018408/ENSG00000106991/ENSG00000116478/ENSG00000137936/ENSG00000159128/ENSG00000115738/ENSG00000117318/ENSG00000168036/ENSG00000137801	20	0.384615	INFL.48vs0.NO	8.57941	Group 4: Cellular Processes and Development	FALSE	1	0.375
ESTROGEN RESPONSE EARLY	ESTROGEN RESPONSE EARLY	170	-0.216799	-1.02056	0.394511	0.467193	0.15737	3447	tags=29%, list=23%, signal=22%	ENSG00000179388/ENSG00000100003/ENSG00000173156/ENSG00000026508/ENSG00000171346/ENSG00000111057/ENSG00000100321/ENSG00000170421/ENSG00000163659/ENSG00000012660/ENSG00000181885/ENSG00000180530/ENSG00000162496/ENSG00000054598/ENSG00000152137/ENSG00000008838/ENSG00000146242/ENSG00000134352/ENSG00000196372/ENSG00000198682/ENSG00000182704/ENSG00000090013/ENSG00000129451/ENSG00000079459/ENSG00000175591…	49	0.288235	INFL.48vs0.NO	8.9701	Group 4: Cellular Processes and Development	FALSE	1	0.375
PROTEIN SECRETION	PROTEIN SECRETION	92	0.233133	1.02047	0.401786	0.467193	0.15737	2322	tags=23%, list=16%, signal=19%	ENSG00000109572/ENSG00000117533/ENSG00000138674/ENSG00000079950/ENSG00000144674/ENSG00000122126/ENSG00000066777/ENSG00000083097/ENSG00000150961/ENSG00000124222/ENSG00000138768/ENSG00000141198/ENSG00000136193/ENSG00000197081/ENSG00000076554/ENSG00000054523/ENSG00000108433/ENSG00000151914/ENSG00000092531/ENSG00000165240/ENSG00000181704	21	0.228261	INFL.48vs0.NO	8.9701	Group 6: Specialized Functions	FALSE	1	0.285714
PANCREAS BETA CELLS	PANCREAS BETA CELLS	18	-0.340143	-1.01284	0.429126	0.487643	0.164259	3280	tags=39%, list=22%, signal=30%	ENSG00000114902/ENSG00000111424/ENSG00000143742/ENSG00000197635/ENSG00000109911/ENSG00000157005/ENSG00000140319	7	0.388889	INFL.48vs0.NO	9.36275	Group 3: Cellular Regulation and Proliferation	FALSE	1	0.5
KRAS SIGNALING DN	KRAS SIGNALING DN	104	0.224476	1.0049	0.454545	0.505051	0.170122	3188	tags=29%, list=22%, signal=23%	ENSG00000107864/ENSG00000159388/ENSG00000183475/ENSG00000181690/ENSG00000198246/ENSG00000170412/ENSG00000166589/ENSG00000167548/ENSG00000205076/ENSG00000198626/ENSG00000099308/ENSG00000184602/ENSG00000062370/ENSG00000145934/ENSG00000004766/ENSG00000151090/ENSG00000146233/ENSG00000127129/ENSG00000134321/ENSG00000106003/ENSG00000005882/ENSG00000179477/ENSG00000177000/ENSG00000138101/ENSG00000143126…	30	0.288462	INFL.48vs0.NO	9.69697	Group 3: Cellular Regulation and Proliferation	FALSE	1	0.5
UNFOLDED PROTEIN RESPONSE	UNFOLDED PROTEIN RESPONSE	112	-0.221601	-0.984253	0.484211	0.526316	0.177285	2128	tags=21%, list=14%, signal=18%	ENSG00000105171/ENSG00000123737/ENSG00000130520/ENSG00000181163/ENSG00000088247/ENSG00000173207/ENSG00000134001/ENSG00000157014/ENSG00000108691/ENSG00000151247/ENSG00000151929/ENSG00000177971/ENSG00000130826/ENSG00000164924/ENSG00000178896/ENSG00000137267/ENSG00000166197/ENSG00000114767/ENSG00000130713/ENSG00000141543/ENSG00000188486/ENSG00000101361/ENSG00000179409	23	0.205357	INFL.48vs0.NO	10.1053	Group 6: Specialized Functions	FALSE	1	0.285714
MYOGENESIS	MYOGENESIS	136	-0.210614	-0.96286	0.547009	0.581924	0.196017	1976	tags=16%, list=13%, signal=14%	ENSG00000188157/ENSG00000134363/ENSG00000109610/ENSG00000166444/ENSG00000018408/ENSG00000087258/ENSG00000160752/ENSG00000176170/ENSG00000143549/ENSG00000152556/ENSG00000183963/ENSG00000117519/ENSG00000198467/ENSG00000105221/ENSG00000150093/ENSG00000134871/ENSG00000196923/ENSG00000138685/ENSG00000158186/ENSG00000102554/ENSG00000113140/ENSG00000149591	22	0.161765	INFL.48vs0.NO	11.1729	Group 4: Cellular Processes and Development	FALSE	1	0.375
NOTCH SIGNALING	NOTCH SIGNALING	30	0.267758	0.927467	0.606316	0.631579	0.212742	3229	tags=33%, list=22%, signal=26%	ENSG00000114315/ENSG00000198719/ENSG00000148400/ENSG00000110042/ENSG00000106003/ENSG00000157240/ENSG00000074181/ENSG00000163251/ENSG00000134250/ENSG00000072803	10	0.333333	INFL.48vs0.NO	12.1263	Group 3: Cellular Regulation and Proliferation	FALSE	1	0.5
SPERMATOGENESIS	SPERMATOGENESIS	69	-0.198004	-0.80525	0.832432	0.849421	0.286121	3796	tags=33%, list=26%, signal=25%	ENSG00000078668/ENSG00000142583/ENSG00000006634/ENSG00000089220/ENSG00000163918/ENSG00000163781/ENSG00000106829/ENSG00000157456/ENSG00000169679/ENSG00000166086/ENSG00000211460/ENSG00000163923/ENSG00000142945/ENSG00000106462/ENSG00000100526/ENSG00000164070/ENSG00000121058/ENSG00000100206/ENSG00000170312/ENSG00000156873/ENSG00000123496/ENSG00000121152/ENSG00000134202	23	0.333333	INFL.48vs0.NO	16.3089	Group 4: Cellular Processes and Development	FALSE	1	0.375
BILE ACID METABOLISM	BILE ACID METABOLISM	76	-0.186743	-0.768372	0.895985	0.895985	0.301806	4005	tags=39%, list=27%, signal=29%	ENSG00000186350/ENSG00000161513/ENSG00000182054/ENSG00000117528/ENSG00000067064/ENSG00000134824/ENSG00000138135/ENSG00000116133/ENSG00000215193/ENSG00000116171/ENSG00000023909/ENSG00000126432/ENSG00000176894/ENSG00000135241/ENSG00000121691/ENSG00000133835/ENSG00000112759/ENSG00000165092/ENSG00000162735/ENSG00000135929/ENSG00000172817/ENSG00000169083/ENSG00000197142/ENSG00000131373/ENSG00000152556…	30	0.394737	INFL.48vs0.NO	17.2029	Group 1: Metabolism and Homeostasis	FALSE	1	0.333333
E2F TARGETS	E2F TARGETS	199	-0.637079	-3.11132	1e-10	5.55556e-10	1.9883e-10	2227	tags=54%, list=15%, signal=47%	ENSG00000101945/ENSG00000020922/ENSG00000136450/ENSG00000181938/ENSG00000118655/ENSG00000166483/ENSG00000173207/ENSG00000100162/ENSG00000155561/ENSG00000171848/ENSG00000147224/ENSG00000130816/ENSG00000079616/ENSG00000118007/ENSG00000014138/ENSG00000165304/ENSG00000189159/ENSG00000106399/ENSG00000076003/ENSG00000135473/ENSG00000101224/ENSG00000186185/ENSG00000101057/ENSG00000012963/ENSG00000123080…	108	0.542714	INFLvsPHYS.0.NO	1.13333e-08	Group 3: Cellular Regulation and Proliferation	TRUE	1	0.5625
TNFA SIGNALING VIA NFKB	TNFA SIGNALING VIA NFKB	188	0.625418	2.94347	1e-10	5.55556e-10	1.9883e-10	1106	tags=40%, list=7%, signal=37%	ENSG00000112096/ENSG00000173391/ENSG00000104856/ENSG00000100906/ENSG00000136244/ENSG00000145901/ENSG00000133639/ENSG00000146278/ENSG00000023445/ENSG00000077150/ENSG00000115919/ENSG00000110218/ENSG00000163739/ENSG00000130066/ENSG00000184371/ENSG00000090339/ENSG00000109320/ENSG00000115009/ENSG00000166401/ENSG00000124875/ENSG00000056558/ENSG00000277443/ENSG00000163110/ENSG00000136048/ENSG00000078401…	75	0.398936	INFLvsPHYS.0.NO	1.13333e-08	Group 2: Immune Response and Inflammation	TRUE	1	0.875
INFLAMMATORY RESPONSE	INFLAMMATORY RESPONSE	137	0.63106	2.84744	1e-10	5.55556e-10	1.9883e-10	2736	tags=53%, list=19%, signal=43%	ENSG00000173391/ENSG00000100906/ENSG00000136244/ENSG00000105246/ENSG00000161638/ENSG00000080815/ENSG00000148926/ENSG00000108342/ENSG00000169429/ENSG00000184371/ENSG00000090339/ENSG00000109320/ENSG00000115009/ENSG00000060558/ENSG00000254087/ENSG00000124875/ENSG00000078401/ENSG00000137462/ENSG00000077238/ENSG00000159128/ENSG00000085117/ENSG00000103313/ENSG00000134070/ENSG00000003989/ENSG00000157227…	72	0.525547	INFLvsPHYS.0.NO	1.13333e-08	Group 2: Immune Response and Inflammation	TRUE	1	0.875
G2M CHECKPOINT	G2M CHECKPOINT	197	-0.577371	-2.81325	1e-10	5.55556e-10	1.9883e-10	1680	tags=45%, list=11%, signal=40%	ENSG00000079616/ENSG00000168393/ENSG00000118007/ENSG00000014138/ENSG00000189159/ENSG00000198947/ENSG00000076003/ENSG00000006634/ENSG00000101224/ENSG00000112029/ENSG00000007968/ENSG00000101057/ENSG00000183763/ENSG00000117505/ENSG00000175063/ENSG00000188529/ENSG00000123080/ENSG00000137497/ENSG00000117632/ENSG00000100297/ENSG00000164611/ENSG00000164032/ENSG00000178999/ENSG00000162063/ENSG00000149554…	88	0.446701	INFLvsPHYS.0.NO	1.13333e-08	Group 3: Cellular Regulation and Proliferation	TRUE	1	0.5625
HYPOXIA	HYPOXIA	169	0.564845	2.61426	1e-10	5.55556e-10	1.9883e-10	1987	tags=40%, list=13%, signal=35%	ENSG00000136244/ENSG00000133639/ENSG00000146278/ENSG00000104419/ENSG00000148926/ENSG00000116285/ENSG00000044574/ENSG00000165030/ENSG00000134333/ENSG00000118503/ENSG00000113739/ENSG00000115548/ENSG00000149925/ENSG00000133805/ENSG00000144476/ENSG00000122884/ENSG00000197930/ENSG00000104765/ENSG00000102144/ENSG00000072682/ENSG00000114480/ENSG00000175197/ENSG00000118263/ENSG00000134954/ENSG00000169242…	67	0.39645	INFLvsPHYS.0.NO	1.13333e-08	Group 5: Signal Regulation and Stress Response	TRUE	1	0.6
CHOLESTEROL HOMEOSTASIS	CHOLESTEROL HOMEOSTASIS	66	0.656885	2.5973	1e-10	5.55556e-10	1.9883e-10	1947	tags=53%, list=13%, signal=46%	ENSG00000104549/ENSG00000146278/ENSG00000116285/ENSG00000112972/ENSG00000163191/ENSG00000165030/ENSG00000161921/ENSG00000167508/ENSG00000113161/ENSG00000160285/ENSG00000101384/ENSG00000100600/ENSG00000162236/ENSG00000099194/ENSG00000160752/ENSG00000172893/ENSG00000147155/ENSG00000010278/ENSG00000164111/ENSG00000169136/ENSG00000109929/ENSG00000131069/ENSG00000120437/ENSG00000006327/ENSG00000184009…	35	0.530303	INFLvsPHYS.0.NO	1.13333e-08	Group 1: Metabolism and Homeostasis	TRUE	1	0.333333
UNFOLDED PROTEIN RESPONSE	UNFOLDED PROTEIN RESPONSE	112	0.562581	2.45502	1e-10	5.55556e-10	1.9883e-10	3267	tags=54%, list=22%, signal=42%	ENSG00000044574/ENSG00000179218/ENSG00000100219/ENSG00000128590/ENSG00000113739/ENSG00000166598/ENSG00000128272/ENSG00000197930/ENSG00000143870/ENSG00000172216/ENSG00000160691/ENSG00000167658/ENSG00000149428/ENSG00000051108/ENSG00000108691/ENSG00000102580/ENSG00000174851/ENSG00000172071/ENSG00000144867/ENSG00000120742/ENSG00000113407/ENSG00000138674/ENSG00000130826/ENSG00000124783/ENSG00000114767…	60	0.535714	INFLvsPHYS.0.NO	1.13333e-08	Group 6: Specialized Functions	TRUE	1	0.285714
MTORC1 SIGNALING	MTORC1 SIGNALING	195	0.515224	2.42067	1e-10	5.55556e-10	1.9883e-10	2686	tags=49%, list=18%, signal=41%	ENSG00000104549/ENSG00000129521/ENSG00000044574/ENSG00000109861/ENSG00000112972/ENSG00000179218/ENSG00000100219/ENSG00000165030/ENSG00000134333/ENSG00000166598/ENSG00000149925/ENSG00000122884/ENSG00000197930/ENSG00000113161/ENSG00000102144/ENSG00000105835/ENSG00000114480/ENSG00000175197/ENSG00000161011/ENSG00000082701/ENSG00000100600/ENSG00000072274/ENSG00000111669/ENSG00000127824/ENSG00000128228…	96	0.492308	INFLvsPHYS.0.NO	1.13333e-08	Group 3: Cellular Regulation and Proliferation	TRUE	1	0.5625
COMPLEMENT	COMPLEMENT	152	0.517458	2.36908	1e-10	5.55556e-10	1.9883e-10	2742	tags=39%, list=19%, signal=32%	ENSG00000173391/ENSG00000125730/ENSG00000136244/ENSG00000164733/ENSG00000080815/ENSG00000163220/ENSG00000115919/ENSG00000163739/ENSG00000044574/ENSG00000109861/ENSG00000254087/ENSG00000182326/ENSG00000118503/ENSG00000197632/ENSG00000163131/ENSG00000172216/ENSG00000157227/ENSG00000103496/ENSG00000102265/ENSG00000115159/ENSG00000137745/ENSG00000100600/ENSG00000197635/ENSG00000169174/ENSG00000104368…	59	0.388158	INFLvsPHYS.0.NO	1.13333e-08	Group 2: Immune Response and Inflammation	TRUE	1	0.875
ALLOGRAFT REJECTION	ALLOGRAFT REJECTION	117	0.54554	2.39978	1.43992e-10	7.19962e-10	2.57671e-10	2305	tags=41%, list=16%, signal=35%	ENSG00000095752/ENSG00000136244/ENSG00000184371/ENSG00000090339/ENSG00000254087/ENSG00000137462/ENSG00000127191/ENSG00000206503/ENSG00000147168/ENSG00000077238/ENSG00000204592/ENSG00000159128/ENSG00000163131/ENSG00000158092/ENSG00000196776/ENSG00000122862/ENSG00000027697/ENSG00000102265/ENSG00000136754/ENSG00000048052/ENSG00000108691/ENSG00000134954/ENSG00000196735/ENSG00000166710/ENSG00000140105…	48	0.410256	INFLvsPHYS.0.NO	1.46872e-08	Group 2: Immune Response and Inflammation	TRUE	1	0.875
IL6 JAK STAT3 SIGNALING	IL6 JAK STAT3 SIGNALING	64	0.637831	2.51285	3.94974e-10	1.64572e-09	5.88996e-10	1776	tags=39%, list=12%, signal=35%	ENSG00000136244/ENSG00000105246/ENSG00000163739/ENSG00000184371/ENSG00000137462/ENSG00000163734/ENSG00000111321/ENSG00000067182/ENSG00000147168/ENSG00000077238/ENSG00000159128/ENSG00000027697/ENSG00000145623/ENSG00000100292/ENSG00000134352/ENSG00000115590/ENSG00000164400/ENSG00000010278/ENSG00000168610/ENSG00000026508/ENSG00000175354/ENSG00000006327/ENSG00000030110/ENSG00000105329/ENSG00000115604	25	0.390625	INFLvsPHYS.0.NO	3.35728e-08	Group 2: Immune Response and Inflammation	TRUE	1	0.875
MITOTIC SPINDLE	MITOTIC SPINDLE	196	-0.437913	-2.12724	3.66944e-10	1.64572e-09	5.88996e-10	1680	tags=31%, list=11%, signal=27%	ENSG00000141577/ENSG00000054523/ENSG00000079616/ENSG00000101871/ENSG00000140451/ENSG00000074054/ENSG00000112029/ENSG00000102606/ENSG00000101350/ENSG00000134982/ENSG00000264364/ENSG00000100852/ENSG00000160299/ENSG00000137497/ENSG00000141556/ENSG00000146950/ENSG00000080986/ENSG00000136861/ENSG00000156876/ENSG00000175216/ENSG00000126216/ENSG00000132694/ENSG00000071205/ENSG00000169679/ENSG00000079482…	60	0.306122	INFLvsPHYS.0.NO	3.35728e-08	Group 3: Cellular Regulation and Proliferation	TRUE	1	0.5625
EPITHELIAL MESENCHYMAL TRANSITION	EPITHELIAL MESENCHYMAL TRANSITION	188	0.438808	2.06521	1.508e-08	5.80002e-08	2.0758e-08	2027	tags=31%, list=14%, signal=27%	ENSG00000008517/ENSG00000136244/ENSG00000161638/ENSG00000138448/ENSG00000163739/ENSG00000169429/ENSG00000130066/ENSG00000124875/ENSG00000196611/ENSG00000111799/ENSG00000053747/ENSG00000118503/ENSG00000186340/ENSG00000157227/ENSG00000130821/ENSG00000134013/ENSG00000166794/ENSG00000149968/ENSG00000180447/ENSG00000102265/ENSG00000138685/ENSG00000124225/ENSG00000116260/ENSG00000167460/ENSG00000135919…	58	0.308511	INFLvsPHYS.0.NO	1.1832e-06	Group 4: Cellular Processes and Development	TRUE	1	0.25
UV RESPONSE UP	UV RESPONSE UP	138	0.472758	2.13439	2.15083e-08	7.68155e-08	2.74919e-08	2381	tags=36%, list=16%, signal=31%	ENSG00000112096/ENSG00000100906/ENSG00000136244/ENSG00000133639/ENSG00000090339/ENSG00000254087/ENSG00000015475/ENSG00000149925/ENSG00000157227/ENSG00000204642/ENSG00000130821/ENSG00000178719/ENSG00000081041/ENSG00000161011/ENSG00000072274/ENSG00000100292/ENSG00000134352/ENSG00000127824/ENSG00000099804/ENSG00000125845/ENSG00000163902/ENSG00000023330/ENSG00000159348/ENSG00000113407/ENSG00000103018…	50	0.362319	INFLvsPHYS.0.NO	1.56704e-06	Group 5: Signal Regulation and Stress Response	TRUE	1	0.6
ANDROGEN RESPONSE	ANDROGEN RESPONSE	91	0.510853	2.14841	5.6029e-07	1.86763e-06	6.68417e-07	2793	tags=47%, list=19%, signal=39%	ENSG00000104419/ENSG00000138448/ENSG00000112972/ENSG00000130066/ENSG00000163110/ENSG00000128590/ENSG00000113161/ENSG00000118515/ENSG00000154734/ENSG00000166710/ENSG00000183726/ENSG00000124225/ENSG00000099194/ENSG00000117143/ENSG00000145779/ENSG00000116133/ENSG00000120899/ENSG00000266412/ENSG00000134294/ENSG00000102804/ENSG00000110931/ENSG00000013375/ENSG00000086062/ENSG00000127954/ENSG00000130706…	43	0.472527	INFLvsPHYS.0.NO	3.80998e-05	Group 3: Cellular Regulation and Proliferation	TRUE	1	0.5625
APICAL JUNCTION	APICAL JUNCTION	161	0.419128	1.9321	1.86959e-06	5.84246e-06	2.09098e-06	2361	tags=34%, list=16%, signal=29%	ENSG00000090339/ENSG00000056558/ENSG00000198053/ENSG00000062038/ENSG00000053747/ENSG00000167508/ENSG00000196878/ENSG00000149573/ENSG00000160691/ENSG00000103496/ENSG00000005884/ENSG00000126458/ENSG00000160293/ENSG00000169231/ENSG00000185386/ENSG00000163466/ENSG00000058085/ENSG00000084636/ENSG00000146648/ENSG00000164171/ENSG00000150093/ENSG00000105221/ENSG00000086062/ENSG00000050405/ENSG00000164761…	55	0.341615	INFLvsPHYS.0.NO	0.000119186	Group 3: Cellular Regulation and Proliferation	TRUE	1	0.5625
INTERFERON GAMMA RESPONSE	INTERFERON GAMMA RESPONSE	167	0.415976	1.92427	2.01062e-06	5.91359e-06	2.11644e-06	1440	tags=22%, list=10%, signal=20%	ENSG00000112096/ENSG00000100906/ENSG00000136244/ENSG00000133639/ENSG00000090339/ENSG00000109320/ENSG00000206503/ENSG00000182326/ENSG00000118503/ENSG00000077238/ENSG00000234745/ENSG00000105835/ENSG00000197329/ENSG00000185215/ENSG00000108691/ENSG00000196735/ENSG00000123610/ENSG00000166710/ENSG00000059378/ENSG00000140105/ENSG00000092010/ENSG00000075142/ENSG00000068079/ENSG00000100911/ENSG00000019582…	37	0.221557	INFLvsPHYS.0.NO	0.000120637	Group 2: Immune Response and Inflammation	TRUE	1	0.875
KRAS SIGNALING UP	KRAS SIGNALING UP	147	0.430309	1.96109	2.30594e-06	6.40538e-06	2.29245e-06	1393	tags=26%, list=9%, signal=24%	ENSG00000124107/ENSG00000023445/ENSG00000117594/ENSG00000115009/ENSG00000249992/ENSG00000056558/ENSG00000118503/ENSG00000147168/ENSG00000163131/ENSG00000057657/ENSG00000149573/ENSG00000197930/ENSG00000151694/ENSG00000048052/ENSG00000134954/ENSG00000137033/ENSG00000125845/ENSG00000136732/ENSG00000122861/ENSG00000151651/ENSG00000164400/ENSG00000132640/ENSG00000104368/ENSG00000197646/ENSG00000123689…	38	0.258503	INFLvsPHYS.0.NO	0.00013067	Group 3: Cellular Regulation and Proliferation	TRUE	1	0.5625
COAGULATION	COAGULATION	93	0.480557	2.02266	4.84867e-06	1.27596e-05	4.56661e-06	1528	tags=29%, list=10%, signal=26%	ENSG00000173391/ENSG00000125730/ENSG00000164733/ENSG00000196611/ENSG00000182326/ENSG00000071127/ENSG00000197632/ENSG00000157227/ENSG00000149968/ENSG00000136238/ENSG00000102265/ENSG00000118263/ENSG00000100600/ENSG00000197635/ENSG00000122861/ENSG00000010278/ENSG00000104368/ENSG00000168374/ENSG00000162517/ENSG00000164171/ENSG00000159403/ENSG00000160999/ENSG00000005893/ENSG00000172380/ENSG00000100985…	27	0.290323	INFLvsPHYS.0.NO	0.000260297	Group 6: Specialized Functions	TRUE	1	0.285714
APOPTOSIS	APOPTOSIS	146	0.4208	1.91267	6.31513e-06	1.57878e-05	5.65038e-06	2695	tags=37%, list=18%, signal=31%	ENSG00000112096/ENSG00000136244/ENSG00000080815/ENSG00000083799/ENSG00000023445/ENSG00000130066/ENSG00000060558/ENSG00000142192/ENSG00000015475/ENSG00000104765/ENSG00000027697/ENSG00000175197/ENSG00000161011/ENSG00000102265/ENSG00000087470/ENSG00000167468/ENSG00000102580/ENSG00000100292/ENSG00000125845/ENSG00000147155/ENSG00000162734/ENSG00000068971/ENSG00000003402/ENSG00000104368/ENSG00000173039…	54	0.369863	INFLvsPHYS.0.NO	0.000322072	Group 5: Signal Regulation and Stress Response	TRUE	1	0.6
MYC TARGETS V1	MYC TARGETS V1	199	0.377038	1.77679	1.7708e-05	4.21619e-05	1.50895e-05	4075	tags=49%, list=28%, signal=36%	ENSG00000143321/ENSG00000134333/ENSG00000102144/ENSG00000110321/ENSG00000127022/ENSG00000108424/ENSG00000170144/ENSG00000106263/ENSG00000114767/ENSG00000120705/ENSG00000165732/ENSG00000171490/ENSG00000177879/ENSG00000138668/ENSG00000104131/ENSG00000166226/ENSG00000048162/ENSG00000100902/ENSG00000136045/ENSG00000178952/ENSG00000125977/ENSG00000184575/ENSG00000099341/ENSG00000124614/ENSG00000108953…	98	0.492462	INFLvsPHYS.0.NO	0.000860102	Group 3: Cellular Regulation and Proliferation	TRUE	1	0.5625
PI3K AKT MTOR SIGNALING	PI3K AKT MTOR SIGNALING	93	0.449131	1.89039	4.57077e-05	0.000103881	3.71785e-05	2024	tags=33%, list=14%, signal=29%	ENSG00000179218/ENSG00000127191/ENSG00000067182/ENSG00000147168/ENSG00000166598/ENSG00000135932/ENSG00000158092/ENSG00000175197/ENSG00000161011/ENSG00000136238/ENSG00000082701/ENSG00000099875/ENSG00000181929/ENSG00000115091/ENSG00000152256/ENSG00000175793/ENSG00000109332/ENSG00000204673/ENSG00000146648/ENSG00000130159/ENSG00000137275/ENSG00000104825/ENSG00000108861/ENSG00000124762/ENSG00000111276…	31	0.333333	INFLvsPHYS.0.NO	0.00211917	Group 3: Cellular Regulation and Proliferation	TRUE	1	0.5625
IL2 STAT5 SIGNALING	IL2 STAT5 SIGNALING	151	0.388819	1.78147	8.22557e-05	0.000178817	6.39976e-05	1041	tags=20%, list=7%, signal=19%	ENSG00000104419/ENSG00000138448/ENSG00000184371/ENSG00000100219/ENSG00000056558/ENSG00000165030/ENSG00000136026/ENSG00000115602/ENSG00000108639/ENSG00000077238/ENSG00000122884/ENSG00000027697/ENSG00000167468/ENSG00000162496/ENSG00000067082/ENSG00000115590/ENSG00000125845/ENSG00000164400/ENSG00000135124/ENSG00000138821/ENSG00000157483/ENSG00000171867/ENSG00000139112/ENSG00000117595/ENSG00000110080…	30	0.198675	INFLvsPHYS.0.NO	0.00364786	Group 2: Immune Response and Inflammation	TRUE	1	0.875
SPERMATOGENESIS	SPERMATOGENESIS	69	-0.459438	-1.86476	0.000127152	0.000264899	9.48061e-05	2124	tags=49%, list=14%, signal=42%	ENSG00000078043/ENSG00000162129/ENSG00000100722/ENSG00000106462/ENSG00000132122/ENSG00000007350/ENSG00000126803/ENSG00000078403/ENSG00000186575/ENSG00000119912/ENSG00000163923/ENSG00000100206/ENSG00000081985/ENSG00000006634/ENSG00000152942/ENSG00000086015/ENSG00000152495/ENSG00000129484/ENSG00000122644/ENSG00000165209/ENSG00000163918/ENSG00000169679/ENSG00000121152/ENSG00000170312/ENSG00000087586…	34	0.492754	INFLvsPHYS.0.NO	0.00540395	Group 4: Cellular Processes and Development	TRUE	1	0.25
XENOBIOTIC METABOLISM	XENOBIOTIC METABOLISM	144	0.386426	1.74937	0.000159056	0.000318112	0.000113851	3931	tags=44%, list=27%, signal=32%	ENSG00000115919/ENSG00000117594/ENSG00000163110/ENSG00000111275/ENSG00000067182/ENSG00000108846/ENSG00000112033/ENSG00000124067/ENSG00000100292/ENSG00000131669/ENSG00000023330/ENSG00000050820/ENSG00000109814/ENSG00000139112/ENSG00000167642/ENSG00000173801/ENSG00000141458/ENSG00000213722/ENSG00000138356/ENSG00000142657/ENSG00000104823/ENSG00000065427/ENSG00000205220/ENSG00000100612/ENSG00000139644…	63	0.4375	INFLvsPHYS.0.NO	0.00648949	Group 1: Metabolism and Homeostasis	TRUE	1	0.333333
HEME METABOLISM	HEME METABOLISM	162	0.359396	1.65468	0.00055951	0.00107598	0.000385088	1594	tags=20%, list=11%, signal=18%	ENSG00000123240/ENSG00000125730/ENSG00000164733/ENSG00000006459/ENSG00000197208/ENSG00000143321/ENSG00000156273/ENSG00000104765/ENSG00000130821/ENSG00000072682/ENSG00000130313/ENSG00000184792/ENSG00000072274/ENSG00000073921/ENSG00000075413/ENSG00000196517/ENSG00000136732/ENSG00000003756/ENSG00000068971/ENSG00000266412/ENSG00000162366/ENSG00000119950/ENSG00000197324/ENSG00000133606/ENSG00000023909…	32	0.197531	INFLvsPHYS.0.NO	0.02195	Group 1: Metabolism and Homeostasis	FALSE	1	0.333333
GLYCOLYSIS	GLYCOLYSIS	172	0.350738	1.61618	0.00085474	0.00158285	0.000566494	2309	tags=30%, list=16%, signal=25%	ENSG00000129521/ENSG00000044574/ENSG00000134333/ENSG00000113739/ENSG00000149925/ENSG00000122884/ENSG00000197930/ENSG00000173540/ENSG00000102144/ENSG00000072682/ENSG00000067225/ENSG00000130313/ENSG00000151348/ENSG00000111669/ENSG00000116260/ENSG00000141526/ENSG00000164442/ENSG00000119950/ENSG00000074800/ENSG00000140650/ENSG00000100290/ENSG00000146648/ENSG00000067057/ENSG00000117411/ENSG00000145730…	51	0.296512	INFLvsPHYS.0.NO	0.0322902	Group 6: Specialized Functions	FALSE	1	0.285714
REACTIVE OXYGEN SPECIES PATHWAY	REACTIVE OXYGEN SPECIES PATHWAY	45	0.502157	1.83118	0.00142104	0.00253758	0.000908186	2908	tags=40%, list=20%, signal=32%	ENSG00000112096/ENSG00000008394/ENSG00000064932/ENSG00000167468/ENSG00000131871/ENSG00000171867/ENSG00000067057/ENSG00000023909/ENSG00000107438/ENSG00000087086/ENSG00000172939/ENSG00000023572/ENSG00000211445/ENSG00000117450/ENSG00000115694/ENSG00000001084/ENSG00000123131/ENSG00000197971	18	0.4	INFLvsPHYS.0.NO	0.0517666	Group 5: Signal Regulation and Stress Response	FALSE	1	0.6
PROTEIN SECRETION	PROTEIN SECRETION	92	0.367621	1.54372	0.00788404	0.0135932	0.00486492	2031	tags=28%, list=14%, signal=25%	ENSG00000109861/ENSG00000170348/ENSG00000087470/ENSG00000163399/ENSG00000138768/ENSG00000176171/ENSG00000138674/ENSG00000122705/ENSG00000146648/ENSG00000145730/ENSG00000124209/ENSG00000108433/ENSG00000177879/ENSG00000005893/ENSG00000003056/ENSG00000184432/ENSG00000135404/ENSG00000095139/ENSG00000125991/ENSG00000086598/ENSG00000102805/ENSG00000150961/ENSG00000143761/ENSG00000074319/ENSG00000104388…	26	0.282609	INFLvsPHYS.0.NO	0.277301	Group 6: Specialized Functions	FALSE	1	0.285714
ANGIOGENESIS	ANGIOGENESIS	27	0.528515	1.76002	0.00967531	0.0161255	0.00577124	1982	tags=41%, list=13%, signal=35%	ENSG00000173391/ENSG00000138448/ENSG00000124875/ENSG00000142192/ENSG00000102265/ENSG00000160293/ENSG00000101384/ENSG00000163956/ENSG00000077782/ENSG00000159167/ENSG00000163430	11	0.407407	INFLvsPHYS.0.NO	0.32896	Group 4: Cellular Processes and Development	FALSE	1	0.25
ADIPOGENESIS	ADIPOGENESIS	182	0.300407	1.40244	0.010138	0.0163516	0.00585217	2072	tags=23%, list=14%, signal=20%	ENSG00000125730/ENSG00000111275/ENSG00000128590/ENSG00000149925/ENSG00000170323/ENSG00000111684/ENSG00000114480/ENSG00000027697/ENSG00000167468/ENSG00000115159/ENSG00000136560/ENSG00000172893/ENSG00000123091/ENSG00000137767/ENSG00000073060/ENSG00000138764/ENSG00000150991/ENSG00000113916/ENSG00000074416/ENSG00000177697/ENSG00000173511/ENSG00000079739/ENSG00000177469/ENSG00000128311/ENSG00000131473…	42	0.230769	INFLvsPHYS.0.NO	0.333574	Group 1: Metabolism and Homeostasis	FALSE	1	0.333333
P53 PATHWAY	P53 PATHWAY	193	0.305139	1.4339	0.0122674	0.0191678	0.00686006	3089	tags=33%, list=21%, signal=27%	ENSG00000133639/ENSG00000104419/ENSG00000130066/ENSG00000174307/ENSG00000136048/ENSG00000142192/ENSG00000123933/ENSG00000085117/ENSG00000175197/ENSG00000099875/ENSG00000128422/ENSG00000100292/ENSG00000206075/ENSG00000197747/ENSG00000125845/ENSG00000131669/ENSG00000175793/ENSG00000132334/ENSG00000058262/ENSG00000102804/ENSG00000147883/ENSG00000213977/ENSG00000109670/ENSG00000115008/ENSG00000110925…	64	0.331606	INFLvsPHYS.0.NO	0.391023	Group 3: Cellular Regulation and Proliferation	FALSE	1	0.5625
PEROXISOME	PEROXISOME	87	0.352147	1.47609	0.020401	0.0309107	0.0110628	3018	tags=33%, list=20%, signal=27%	ENSG00000112096/ENSG00000075223/ENSG00000162496/ENSG00000068366/ENSG00000160752/ENSG00000116133/ENSG00000126432/ENSG00000012061/ENSG00000133835/ENSG00000072042/ENSG00000166426/ENSG00000104823/ENSG00000134058/ENSG00000100300/ENSG00000214253/ENSG00000174775/ENSG00000196470/ENSG00000169714/ENSG00000139197/ENSG00000101473/ENSG00000067064/ENSG00000149485/ENSG00000070756/ENSG00000159692/ENSG00000012660…	29	0.333333	INFLvsPHYS.0.NO	0.630578	Group 6: Specialized Functions	FALSE	1	0.285714
MYC TARGETS V2	MYC TARGETS V2	57	0.355098	1.36632	0.0527344	0.0753348	0.0269619	3546	tags=46%, list=24%, signal=35%	ENSG00000163811/ENSG00000133316/ENSG00000100029/ENSG00000114767/ENSG00000179115/ENSG00000159399/ENSG00000148840/ENSG00000048162/ENSG00000136718/ENSG00000181163/ENSG00000163938/ENSG00000162851/ENSG00000101361/ENSG00000124383/ENSG00000132603/ENSG00000184967/ENSG00000135446/ENSG00000144381/ENSG00000166197/ENSG00000116649/ENSG00000077348/ENSG00000112578/ENSG00000170515/ENSG00000052749/ENSG00000105447…	26	0.45614	INFLvsPHYS.0.NO	1.53683	Group 3: Cellular Regulation and Proliferation	FALSE	1	0.5625
INTERFERON ALPHA RESPONSE	INTERFERON ALPHA RESPONSE	87	0.316229	1.32553	0.0519481	0.0753348	0.0269619	867	tags=16%, list=6%, signal=15%	ENSG00000184371/ENSG00000112773/ENSG00000182326/ENSG00000077238/ENSG00000196776/ENSG00000166710/ENSG00000059378/ENSG00000204525/ENSG00000140105/ENSG00000092010/ENSG00000068079/ENSG00000100911/ENSG00000019582/ENSG00000142089	14	0.16092	INFLvsPHYS.0.NO	1.53683	Group 2: Immune Response and Inflammation	FALSE	1	0.875
APICAL SURFACE	APICAL SURFACE	33	0.402462	1.37989	0.0667976	0.0927745	0.0332035	1819	tags=30%, list=12%, signal=27%	ENSG00000254087/ENSG00000142192/ENSG00000147168/ENSG00000134202/ENSG00000180447/ENSG00000169174/ENSG00000086062/ENSG00000106211/ENSG00000132589/ENSG00000124466	10	0.30303	INFLvsPHYS.0.NO	1.8926	Group 3: Cellular Regulation and Proliferation	FALSE	1	0.5625
FATTY ACID METABOLISM	FATTY ACID METABOLISM	136	0.2844	1.27762	0.0715631	0.0967069	0.0346109	2903	tags=26%, list=20%, signal=21%	ENSG00000112972/ENSG00000072778/ENSG00000134333/ENSG00000149925/ENSG00000115159/ENSG00000068366/ENSG00000197747/ENSG00000116133/ENSG00000092010/ENSG00000109814/ENSG00000123689/ENSG00000139112/ENSG00000089248/ENSG00000074416/ENSG00000111897/ENSG00000120437/ENSG00000133835/ENSG00000072042/ENSG00000104823/ENSG00000147383/ENSG00000101473/ENSG00000067064/ENSG00000120694/ENSG00000100823/ENSG00000183955…	35	0.257353	INFLvsPHYS.0.NO	1.97282	Group 1: Metabolism and Homeostasis	FALSE	1	0.333333
MYOGENESIS	MYOGENESIS	136	0.28114	1.26297	0.0809793	0.106552	0.0381343	3072	tags=29%, list=21%, signal=24%	ENSG00000102554/ENSG00000108639/ENSG00000142192/ENSG00000113739/ENSG00000140859/ENSG00000130821/ENSG00000163453/ENSG00000138685/ENSG00000099194/ENSG00000183963/ENSG00000160752/ENSG00000171867/ENSG00000134324/ENSG00000134107/ENSG00000150093/ENSG00000105221/ENSG00000196576/ENSG00000158186/ENSG00000134769/ENSG00000124762/ENSG00000134363/ENSG00000146674/ENSG00000132470/ENSG00000105329/ENSG00000196923…	40	0.294118	INFLvsPHYS.0.NO	2.17365	Group 4: Cellular Processes and Development	FALSE	1	0.25
ESTROGEN RESPONSE EARLY	ESTROGEN RESPONSE EARLY	170	0.251156	1.15944	0.162313	0.208094	0.0744758	2670	tags=27%, list=18%, signal=22%	ENSG00000118242/ENSG00000100219/ENSG00000113739/ENSG00000003989/ENSG00000162496/ENSG00000113645/ENSG00000134352/ENSG00000171302/ENSG00000129451/ENSG00000172893/ENSG00000158747/ENSG00000073060/ENSG00000175793/ENSG00000180530/ENSG00000127663/ENSG00000159166/ENSG00000189337/ENSG00000134107/ENSG00000141424/ENSG00000181788/ENSG00000086062/ENSG00000026508/ENSG00000136068/ENSG00000100003/ENSG00000103067…	46	0.270588	INFLvsPHYS.0.NO	4.24512	Group 4: Cellular Processes and Development	FALSE	1	0.25
WNT BETA CATENIN SIGNALING	WNT BETA CATENIN SIGNALING	35	0.360501	1.23868	0.169625	0.212032	0.075885	674	tags=17%, list=5%, signal=16%	ENSG00000151694/ENSG00000133961/ENSG00000101384/ENSG00000112033/ENSG00000165879/ENSG00000103126	6	0.171429	INFLvsPHYS.0.NO	4.32544	Group 4: Cellular Processes and Development	FALSE	1	0.25
ESTROGEN RESPONSE LATE	ESTROGEN RESPONSE LATE	167	-0.238811	-1.12786	0.177874	0.21692	0.0776344	1572	tags=19%, list=11%, signal=17%	ENSG00000112759/ENSG00000167757/ENSG00000054598/ENSG00000103942/ENSG00000087510/ENSG00000151208/ENSG00000197375/ENSG00000100867/ENSG00000114737/ENSG00000111816/ENSG00000158050/ENSG00000108176/ENSG00000131153/ENSG00000156711/ENSG00000150687/ENSG00000006534/ENSG00000054277/ENSG00000171401/ENSG00000109255/ENSG00000117399/ENSG00000156299/ENSG00000106484/ENSG00000072210/ENSG00000003137/ENSG00000126215…	32	0.191617	INFLvsPHYS.0.NO	4.42516	Group 4: Cellular Processes and Development	FALSE	1	0.25
TGF BETA SIGNALING	TGF BETA SIGNALING	52	0.282717	1.07282	0.34749	0.413679	0.148054	1986	tags=23%, list=13%, signal=20%	ENSG00000159128/ENSG00000136807/ENSG00000124225/ENSG00000125845/ENSG00000198742/ENSG00000109332/ENSG00000168522/ENSG00000177426/ENSG00000105329/ENSG00000137936/ENSG00000106799/ENSG00000166949	12	0.230769	INFLvsPHYS.0.NO	8.43905	Group 4: Cellular Processes and Development	FALSE	1	0.25
UV RESPONSE DN	UV RESPONSE DN	142	0.228363	1.0325	0.381041	0.443071	0.158573	2375	tags=22%, list=16%, signal=18%	ENSG00000109320/ENSG00000163110/ENSG00000160293/ENSG00000182718/ENSG00000120129/ENSG00000164442/ENSG00000075142/ENSG00000157110/ENSG00000070961/ENSG00000074416/ENSG00000134107/ENSG00000005249/ENSG00000171608/ENSG00000198718/ENSG00000075711/ENSG00000058668/ENSG00000198121/ENSG00000070778/ENSG00000111276/ENSG00000140092/ENSG00000112186/ENSG00000121067/ENSG00000115963/ENSG00000166949/ENSG00000115641…	31	0.21831	INFLvsPHYS.0.NO	9.03864	Group 5: Signal Regulation and Stress Response	FALSE	1	0.6
DNA REPAIR	DNA REPAIR	146	0.207298	0.942235	0.599628	0.681395	0.243868	2922	tags=27%, list=20%, signal=22%	ENSG00000107223/ENSG00000167468/ENSG00000198931/ENSG00000171302/ENSG00000171453/ENSG00000058262/ENSG00000166337/ENSG00000185825/ENSG00000105656/ENSG00000130706/ENSG00000172409/ENSG00000139722/ENSG00000012061/ENSG00000101654/ENSG00000165684/ENSG00000143774/ENSG00000137575/ENSG00000086598/ENSG00000114784/ENSG00000105928/ENSG00000125651/ENSG00000104221/ENSG00000147400/ENSG00000074319/ENSG00000196235…	40	0.273973	INFLvsPHYS.0.NO	13.9005	Group 3: Cellular Regulation and Proliferation	FALSE	1	0.5625
OXIDATIVE PHOSPHORYLATION	OXIDATIVE PHOSPHORYLATION	193	0.195716	0.9197	0.66108	0.734533	0.262886	3259	tags=22%, list=22%, signal=17%	ENSG00000072778/ENSG00000134333/ENSG00000167468/ENSG00000023330/ENSG00000113013/ENSG00000131100/ENSG00000100554/ENSG00000128524/ENSG00000109519/ENSG00000117410/ENSG00000065154/ENSG00000104823/ENSG00000132305/ENSG00000131143/ENSG00000127540/ENSG00000087088/ENSG00000154174/ENSG00000213585/ENSG00000115944/ENSG00000101365/ENSG00000004961/ENSG00000140983/ENSG00000113732/ENSG00000175110/ENSG00000124275…	42	0.217617	INFLvsPHYS.0.NO	14.9845	Group 6: Specialized Functions	FALSE	1	0.285714
KRAS SIGNALING DN	KRAS SIGNALING DN	104	-0.201953	-0.874903	0.748918	0.796721	0.285142	3478	tags=28%, list=24%, signal=21%	ENSG00000066923/ENSG00000183508/ENSG00000135960/ENSG00000185652/ENSG00000198626/ENSG00000198246/ENSG00000129455/ENSG00000151090/ENSG00000169035/ENSG00000181773/ENSG00000163050/ENSG00000118596/ENSG00000184602/ENSG00000106003/ENSG00000166589/ENSG00000128408/ENSG00000183150/ENSG00000134321/ENSG00000099284/ENSG00000181690/ENSG00000151690/ENSG00000146233/ENSG00000005882/ENSG00000171401/ENSG00000149021…	29	0.278846	INFLvsPHYS.0.NO	16.2531	Group 3: Cellular Regulation and Proliferation	FALSE	1	0.5625
BILE ACID METABOLISM	BILE ACID METABOLISM	76	0.214045	0.86734	0.739464	0.796721	0.285142	2980	tags=24%, list=20%, signal=19%	ENSG00000123240/ENSG00000135241/ENSG00000116133/ENSG00000126432/ENSG00000023909/ENSG00000141458/ENSG00000134824/ENSG00000079435/ENSG00000133835/ENSG00000137936/ENSG00000179761/ENSG00000067064/ENSG00000149485/ENSG00000186350/ENSG00000154265/ENSG00000172817/ENSG00000042445/ENSG00000162928	18	0.236842	INFLvsPHYS.0.NO	16.2531	Group 1: Metabolism and Homeostasis	FALSE	1	0.333333
PANCREAS BETA CELLS	PANCREAS BETA CELLS	18	0.250575	0.73918	0.825203	0.859587	0.307642	1920	tags=17%, list=13%, signal=15%	ENSG00000197635/ENSG00000144867/ENSG00000140319	3	0.166667	INFLvsPHYS.0.NO	17.5356	Group 3: Cellular Regulation and Proliferation	FALSE	1	0.5625
NOTCH SIGNALING	NOTCH SIGNALING	30	0.218866	0.735757	0.862475	0.880077	0.314975	2140	tags=20%, list=15%, signal=17%	ENSG00000101384/ENSG00000112033/ENSG00000091073/ENSG00000117362/ENSG00000114251/ENSG00000072803	6	0.2	INFLvsPHYS.0.NO	17.9536	Group 3: Cellular Regulation and Proliferation	FALSE	1	0.5625
HEDGEHOG SIGNALING	HEDGEHOG SIGNALING	26	-0.164084	-0.534949	0.995816	0.995816	0.356397	3728	tags=27%, list=25%, signal=20%	ENSG00000198910/ENSG00000126016/ENSG00000092964/ENSG00000164683/ENSG00000140464/ENSG00000176749/ENSG00000079482	7	0.269231	INFLvsPHYS.0.NO	20.3146	Group 6: Specialized Functions	FALSE	1	0.285714
TNFA SIGNALING VIA NFKB	TNFA SIGNALING VIA NFKB	188	0.675159	3.17321	1e-10	6.25e-10	1.97368e-10	1475	tags=48%, list=10%, signal=44%	ENSG00000112096/ENSG00000100906/ENSG00000023445/ENSG00000173391/ENSG00000115919/ENSG00000109320/ENSG00000077150/ENSG00000104856/ENSG00000145901/ENSG00000133639/ENSG00000056558/ENSG00000146278/ENSG00000115009/ENSG00000101384/ENSG00000118503/ENSG00000136244/ENSG00000163110/ENSG00000163734/ENSG00000130066/ENSG00000197632/ENSG00000196878/ENSG00000166401/ENSG00000154640/ENSG00000116514/ENSG00000160326…	90	0.478723	INFLvsPHYS.1.NO	1.125e-08	Group 2: Immune Response and Inflammation	TRUE	1	1
INFLAMMATORY RESPONSE	INFLAMMATORY RESPONSE	137	0.669782	2.98446	1e-10	6.25e-10	1.97368e-10	2396	tags=56%, list=16%, signal=48%	ENSG00000100906/ENSG00000173391/ENSG00000109320/ENSG00000115009/ENSG00000105246/ENSG00000136244/ENSG00000134070/ENSG00000108342/ENSG00000161638/ENSG00000169429/ENSG00000089041/ENSG00000085117/ENSG00000254087/ENSG00000090339/ENSG00000105835/ENSG00000136754/ENSG00000159128/ENSG00000080815/ENSG00000100644/ENSG00000003989/ENSG00000148926/ENSG00000159388/ENSG00000077238/ENSG00000103313/ENSG00000137462…	77	0.562044	INFLvsPHYS.1.NO	1.125e-08	Group 2: Immune Response and Inflammation	TRUE	1	1
MTORC1 SIGNALING	MTORC1 SIGNALING	195	0.568485	2.66949	1e-10	6.25e-10	1.97368e-10	3288	tags=55%, list=22%, signal=43%	ENSG00000104549/ENSG00000109861/ENSG00000112972/ENSG00000134333/ENSG00000149925/ENSG00000105835/ENSG00000159388/ENSG00000165030/ENSG00000179218/ENSG00000129521/ENSG00000113161/ENSG00000100219/ENSG00000109332/ENSG00000102144/ENSG00000044574/ENSG00000082701/ENSG00000074800/ENSG00000197930/ENSG00000175197/ENSG00000115091/ENSG00000180957/ENSG00000122884/ENSG00000145545/ENSG00000138768/ENSG00000166598…	107	0.548718	INFLvsPHYS.1.NO	1.125e-08	Group 3: Cellular Regulation and Proliferation	TRUE	1	0.5
HYPOXIA	HYPOXIA	169	0.56598	2.61868	1e-10	6.25e-10	1.97368e-10	1974	tags=38%, list=13%, signal=34%	ENSG00000133639/ENSG00000146278/ENSG00000118503/ENSG00000104419/ENSG00000136244/ENSG00000134333/ENSG00000116285/ENSG00000118263/ENSG00000149925/ENSG00000148926/ENSG00000138764/ENSG00000165030/ENSG00000102144/ENSG00000049759/ENSG00000044574/ENSG00000074800/ENSG00000115548/ENSG00000197930/ENSG00000175197/ENSG00000134954/ENSG00000122884/ENSG00000124145/ENSG00000156515/ENSG00000067057/ENSG00000104765…	65	0.384615	INFLvsPHYS.1.NO	1.125e-08	Group 5: Signal Regulation and Stress Response	TRUE	1	0.6
COMPLEMENT	COMPLEMENT	152	0.543346	2.46778	1e-10	6.25e-10	1.97368e-10	3676	tags=53%, list=25%, signal=40%	ENSG00000125730/ENSG00000173391/ENSG00000115919/ENSG00000163220/ENSG00000118503/ENSG00000109861/ENSG00000163131/ENSG00000136244/ENSG00000115159/ENSG00000197632/ENSG00000254087/ENSG00000080815/ENSG00000137745/ENSG00000164733/ENSG00000103496/ENSG00000044574/ENSG00000182326/ENSG00000169896/ENSG00000063978/ENSG00000111144/ENSG00000163739/ENSG00000240065/ENSG00000005893/ENSG00000271503/ENSG00000000971…	81	0.532895	INFLvsPHYS.1.NO	1.125e-08	Group 2: Immune Response and Inflammation	TRUE	1	1
ALLOGRAFT REJECTION	ALLOGRAFT REJECTION	117	0.554808	2.417	1e-10	6.25e-10	1.97368e-10	2459	tags=45%, list=17%, signal=38%	ENSG00000163131/ENSG00000136244/ENSG00000196776/ENSG00000095752/ENSG00000254087/ENSG00000090339/ENSG00000136754/ENSG00000159128/ENSG00000100644/ENSG00000077238/ENSG00000027697/ENSG00000204592/ENSG00000100985/ENSG00000127191/ENSG00000137462/ENSG00000147168/ENSG00000122641/ENSG00000166710/ENSG00000134954/ENSG00000184371/ENSG00000125538/ENSG00000140105/ENSG00000122862/ENSG00000196735/ENSG00000185338…	53	0.452991	INFLvsPHYS.1.NO	1.125e-08	Group 2: Immune Response and Inflammation	TRUE	1	1
MYC TARGETS V1	MYC TARGETS V1	199	0.50973	2.4043	1e-10	6.25e-10	1.97368e-10	4793	tags=67%, list=32%, signal=46%	ENSG00000134333/ENSG00000143321/ENSG00000102144/ENSG00000170144/ENSG00000110321/ENSG00000138668/ENSG00000108424/ENSG00000153187/ENSG00000178035/ENSG00000122566/ENSG00000120705/ENSG00000106263/ENSG00000187109/ENSG00000103342/ENSG00000070756/ENSG00000075415/ENSG00000166226/ENSG00000170142/ENSG00000100028/ENSG00000196262/ENSG00000169714/ENSG00000127022/ENSG00000136045/ENSG00000134308/ENSG00000144381…	133	0.668342	INFLvsPHYS.1.NO	1.125e-08	Group 3: Cellular Regulation and Proliferation	TRUE	1	0.5
INTERFERON GAMMA RESPONSE	INTERFERON GAMMA RESPONSE	167	0.511484	2.35943	1e-10	6.25e-10	1.97368e-10	2099	tags=35%, list=14%, signal=30%	ENSG00000112096/ENSG00000100906/ENSG00000109320/ENSG00000133639/ENSG00000197329/ENSG00000118503/ENSG00000136244/ENSG00000090339/ENSG00000105835/ENSG00000059378/ENSG00000100644/ENSG00000077238/ENSG00000185215/ENSG00000092010/ENSG00000182326/ENSG00000166710/ENSG00000168610/ENSG00000100911/ENSG00000234745/ENSG00000067057/ENSG00000140105/ENSG00000108679/ENSG00000196735/ENSG00000196126/ENSG00000185338…	58	0.347305	INFLvsPHYS.1.NO	1.125e-08	Group 2: Immune Response and Inflammation	TRUE	1	1
CHOLESTEROL HOMEOSTASIS	CHOLESTEROL HOMEOSTASIS	66	0.616032	2.44853	1.40189e-09	7.78828e-09	2.45946e-09	2238	tags=48%, list=15%, signal=41%	ENSG00000146278/ENSG00000101384/ENSG00000104549/ENSG00000163191/ENSG00000112972/ENSG00000116285/ENSG00000165030/ENSG00000113161/ENSG00000160285/ENSG00000167508/ENSG00000161921/ENSG00000099194/ENSG00000204842/ENSG00000162236/ENSG00000010278/ENSG00000188313/ENSG00000120437/ENSG00000184009/ENSG00000160752/ENSG00000172893/ENSG00000198911/ENSG00000131069/ENSG00000079459/ENSG00000164111/ENSG00000147155…	32	0.484848	INFLvsPHYS.1.NO	1.40189e-07	Group 1: Metabolism and Homeostasis	TRUE	1	0.5
IL6 JAK STAT3 SIGNALING	IL6 JAK STAT3 SIGNALING	64	0.620203	2.4561	2.3307e-09	1.16535e-08	3.68006e-09	1278	tags=41%, list=9%, signal=37%	ENSG00000105246/ENSG00000136244/ENSG00000163734/ENSG00000159128/ENSG00000077238/ENSG00000111321/ENSG00000027697/ENSG00000137462/ENSG00000147168/ENSG00000026508/ENSG00000168610/ENSG00000145623/ENSG00000184371/ENSG00000115590/ENSG00000125538/ENSG00000163739/ENSG00000164400/ENSG00000185338/ENSG00000134352/ENSG00000067182/ENSG00000010278/ENSG00000131724/ENSG00000175354/ENSG00000105329/ENSG00000134470…	26	0.40625	INFLvsPHYS.1.NO	2.09763e-07	Group 2: Immune Response and Inflammation	TRUE	1	1
KRAS SIGNALING UP	KRAS SIGNALING UP	147	0.479111	2.17671	4.5163e-09	2.05287e-08	6.48273e-09	2459	tags=37%, list=17%, signal=31%	ENSG00000023445/ENSG00000124107/ENSG00000056558/ENSG00000115009/ENSG00000118503/ENSG00000163131/ENSG00000149573/ENSG00000137033/ENSG00000249992/ENSG00000100985/ENSG00000151651/ENSG00000125845/ENSG00000173801/ENSG00000147168/ENSG00000197930/ENSG00000122641/ENSG00000122861/ENSG00000164171/ENSG00000134954/ENSG00000117594/ENSG00000132640/ENSG00000125538/ENSG00000197646/ENSG00000166670/ENSG00000117472…	54	0.367347	INFLvsPHYS.1.NO	3.69516e-07	Group 3: Cellular Regulation and Proliferation	TRUE	1	0.5
ANDROGEN RESPONSE	ANDROGEN RESPONSE	91	0.553998	2.32518	7.10403e-09	2.96001e-08	9.34741e-09	1875	tags=42%, list=13%, signal=37%	ENSG00000138448/ENSG00000104419/ENSG00000112972/ENSG00000163110/ENSG00000130066/ENSG00000120899/ENSG00000113161/ENSG00000166710/ENSG00000128590/ENSG00000145779/ENSG00000099194/ENSG00000183726/ENSG00000116133/ENSG00000118515/ENSG00000086062/ENSG00000102804/ENSG00000266412/ENSG00000118985/ENSG00000117143/ENSG00000127954/ENSG00000186480/ENSG00000124225/ENSG00000072110/ENSG00000134294/ENSG00000101558…	38	0.417582	INFLvsPHYS.1.NO	5.32802e-07	Group 3: Cellular Regulation and Proliferation	TRUE	1	0.5
APICAL JUNCTION	APICAL JUNCTION	161	0.45318	2.08651	3.56461e-08	1.371e-07	4.32948e-08	2847	tags=40%, list=19%, signal=32%	ENSG00000056558/ENSG00000149573/ENSG00000062038/ENSG00000196878/ENSG00000090339/ENSG00000053747/ENSG00000100985/ENSG00000167508/ENSG00000103496/ENSG00000173801/ENSG00000044115/ENSG00000198053/ENSG00000164171/ENSG00000125753/ENSG00000050405/ENSG00000058085/ENSG00000147065/ENSG00000141738/ENSG00000126458/ENSG00000146648/ENSG00000160691/ENSG00000005884/ENSG00000086062/ENSG00000160293/ENSG00000132470…	64	0.397516	INFLvsPHYS.1.NO	2.4678e-06	Group 3: Cellular Regulation and Proliferation	TRUE	1	0.5
APOPTOSIS	APOPTOSIS	146	0.468139	2.11915	6.80679e-08	2.431e-07	7.67684e-08	1623	tags=31%, list=11%, signal=28%	ENSG00000112096/ENSG00000023445/ENSG00000083799/ENSG00000136244/ENSG00000130066/ENSG00000154640/ENSG00000080815/ENSG00000142192/ENSG00000159388/ENSG00000027697/ENSG00000125845/ENSG00000115008/ENSG00000175197/ENSG00000026508/ENSG00000060558/ENSG00000104765/ENSG00000161011/ENSG00000125538/ENSG00000015475/ENSG00000150593/ENSG00000111276/ENSG00000167468/ENSG00000111859/ENSG00000120705/ENSG00000142089…	45	0.308219	INFLvsPHYS.1.NO	4.3758e-06	Group 5: Signal Regulation and Stress Response	TRUE	1	0.6
UNFOLDED PROTEIN RESPONSE	UNFOLDED PROTEIN RESPONSE	112	0.502769	2.17351	8.37621e-08	2.79207e-07	8.81706e-08	2850	tags=46%, list=19%, signal=38%	ENSG00000179218/ENSG00000100219/ENSG00000044574/ENSG00000197930/ENSG00000167658/ENSG00000128590/ENSG00000089280/ENSG00000166598/ENSG00000184205/ENSG00000159720/ENSG00000160691/ENSG00000172071/ENSG00000051108/ENSG00000080802/ENSG00000143870/ENSG00000120742/ENSG00000172216/ENSG00000102580/ENSG00000130826/ENSG00000149428/ENSG00000128272/ENSG00000198301/ENSG00000138674/ENSG00000113739/ENSG00000164924…	52	0.464286	INFLvsPHYS.1.NO	5.02573e-06	Group 6: Specialized Functions	TRUE	1	0.571429
UV RESPONSE UP	UV RESPONSE UP	138	0.467995	2.09039	1.57634e-07	4.92607e-07	1.5556e-07	3252	tags=46%, list=22%, signal=36%	ENSG00000112096/ENSG00000100906/ENSG00000133639/ENSG00000136244/ENSG00000154640/ENSG00000149925/ENSG00000254087/ENSG00000090339/ENSG00000023330/ENSG00000189221/ENSG00000159388/ENSG00000125845/ENSG00000204642/ENSG00000069974/ENSG00000178719/ENSG00000130821/ENSG00000161011/ENSG00000015475/ENSG00000153187/ENSG00000134352/ENSG00000072274/ENSG00000103018/ENSG00000163902/ENSG00000081041/ENSG00000168394…	63	0.456522	INFLvsPHYS.1.NO	8.86693e-06	Group 5: Signal Regulation and Stress Response	TRUE	1	0.6
E2F TARGETS	E2F TARGETS	199	-0.369789	-1.85191	1.55643e-06	4.57775e-06	1.4456e-06	4020	tags=44%, list=27%, signal=33%	ENSG00000105486/ENSG00000148773/ENSG00000115942/ENSG00000076248/ENSG00000164032/ENSG00000186185/ENSG00000100162/ENSG00000149554/ENSG00000170312/ENSG00000132383/ENSG00000144580/ENSG00000113810/ENSG00000135476/ENSG00000104738/ENSG00000104320/ENSG00000139734/ENSG00000076003/ENSG00000156802/ENSG00000071539/ENSG00000132646/ENSG00000029993/ENSG00000091651/ENSG00000188486/ENSG00000131747/ENSG00000111247…	88	0.442211	INFLvsPHYS.1.NO	8.23994e-05	Group 3: Cellular Regulation and Proliferation	TRUE	1	0.5
IL2 STAT5 SIGNALING	IL2 STAT5 SIGNALING	151	0.428201	1.94569	1.6638e-06	4.62166e-06	1.45947e-06	1834	tags=29%, list=12%, signal=26%	ENSG00000056558/ENSG00000138448/ENSG00000104419/ENSG00000162496/ENSG00000136026/ENSG00000077238/ENSG00000165030/ENSG00000027697/ENSG00000100219/ENSG00000157483/ENSG00000125845/ENSG00000026508/ENSG00000115602/ENSG00000122884/ENSG00000184371/ENSG00000115590/ENSG00000117595/ENSG00000139112/ENSG00000135317/ENSG00000164400/ENSG00000134107/ENSG00000167468/ENSG00000185338/ENSG00000059728/ENSG00000142089…	44	0.291391	INFLvsPHYS.1.NO	8.31899e-05	Group 2: Immune Response and Inflammation	TRUE	1	1
PROTEIN SECRETION	PROTEIN SECRETION	92	0.47944	2.00975	4.32629e-06	1.1385e-05	3.59526e-06	3403	tags=49%, list=23%, signal=38%	ENSG00000109861/ENSG00000163399/ENSG00000138768/ENSG00000146648/ENSG00000005893/ENSG00000143761/ENSG00000242247/ENSG00000166747/ENSG00000122705/ENSG00000138674/ENSG00000087470/ENSG00000170348/ENSG00000102393/ENSG00000095139/ENSG00000074319/ENSG00000177879/ENSG00000125991/ENSG00000104388/ENSG00000074695/ENSG00000184432/ENSG00000165029/ENSG00000116521/ENSG00000141367/ENSG00000176171/ENSG00000102805…	45	0.48913	INFLvsPHYS.1.NO	0.00020493	Group 6: Specialized Functions	TRUE	1	0.571429
[truncated: 2,481 more rows]

## Sheet: Table S5
pathway	pval	padj	log2err	ES	NES	size	leadingEdge	Contrast	corrected_pval
[truncated: 18,297 more rows]

## Sheet: Table S6
pathway	pval	padj	log2err	ES	NES	size	leadingEdge	Contrast	corrected_pval
[truncated: 18,240 more rows]

[truncated: 1 more sheets: Table S7]
